# Supplementary material for: ILF2 enhances the DNA cytosine deaminase activity of tumor mutator APOBEC3B in multiple myeloma cells
Source: Sci Rep. 2022 Feb 10;12:2278. doi: 10.1038/s41598-022-06226-3 (PMC8831623; doi:10.1038/s41598-022-06226-3)
Supplement: Supplementary file 1 — Supplementary Information 1. [file 41598_2022_6226_MOESM1_ESM.xlsx]

## Sheet: Supplementary dataset file 1
									Normalized abundance		Raw abundance
Accession	Peptide count	Unique peptides	Confidence score	Max fold change	Highest mean condition	Lowest mean condition	Mass	Description	AMO1-KI	AMO1-WT	AMO1-KI	AMO1-WT
sp|Q00839|HNRPU_HUMAN	106	103	1998	26.6447	KI-peptide	WT-peptide	90528	Heterogeneous nuclear ribonucleoprotein U OS=Homo sapiens OX=9606 GN=HNRNPU PE=1 SV=6	50213	1884.54	50213	1058.96
sp|Q6P2Q9|PRP8_HUMAN	72	68	1021	3.32808	KI-peptide	WT-peptide	273427	Pre-mRNA-processing-splicing factor 8 OS=Homo sapiens OX=9606 GN=PRPF8 PE=1 SV=2	1125.4	338.152	1125.4	190.015
sp|P35579|MYH9_HUMAN	70	60	1117	7.80541	WT-peptide	KI-peptide	226392	Myosin-9 OS=Homo sapiens OX=9606 GN=MYH9 PE=1 SV=4	224.269	1750.52	224.269	983.652
sp|O75643|U520_HUMAN	58	57	846	1.00358	KI-peptide	WT-peptide	244353	U5 small nuclear ribonucleoprotein 200 kDa helicase OS=Homo sapiens OX=9606 GN=SNRNP200 PE=1 SV=2	842.219	839.219	842.219	471.575
sp|Q9UH17|ABC3B_HUMAN	67	54	1108	142.736	KI-peptide	WT-peptide	45894	DNA dC->dU-editing enzyme APOBEC-3B OS=Homo sapiens OX=9606 GN=APOBEC3B PE=1 SV=1	32347.2	226.622	32347.2	127.344
sp|P14866|HNRPL_HUMAN	49	48	1032	20.231	KI-peptide	WT-peptide	64092	Heterogeneous nuclear ribonucleoprotein L OS=Homo sapiens OX=9606 GN=HNRNPL PE=1 SV=2	16274.2	804.417	16274.2	452.019
sp|P22626|ROA2_HUMAN	51	47	939	43.3428	KI-peptide	WT-peptide	37407	Heterogeneous nuclear ribonucleoproteins A2/B1 OS=Homo sapiens OX=9606 GN=HNRNPA2B1 PE=1 SV=2	56381.1	1300.82	56381.1	730.957
sp|Q08211|DHX9_HUMAN	45	45	834	6.51282	KI-peptide	WT-peptide	140869	ATP-dependent RNA helicase A OS=Homo sapiens OX=9606 GN=DHX9 PE=1 SV=4	2526.08	387.863	2526.08	217.949
sp|P61978|HNRPK_HUMAN	47	45	989	5.65158	KI-peptide	WT-peptide	50944	Heterogeneous nuclear ribonucleoprotein K OS=Homo sapiens OX=9606 GN=HNRNPK PE=1 SV=1	17996.1	3184.26	17996.1	1789.3
sp|Q12906|ILF3_HUMAN	48	41	873	12.2983	KI-peptide	WT-peptide	95279	Interleukin enhancer-binding factor 3 OS=Homo sapiens OX=9606 GN=ILF3 PE=1 SV=3	11003.5	894.715	11003.5	502.76
cont|000023;cont|000040;cont|000141;cont|000143;cont|000032;cont|000144	45	41	860	3.0962	WT-peptide	KI-peptide	23458	gi|494360|pdb|1MCT|A Chain A, Trypsin (E.C.3.4.21.4) Complexed With Inhibitor From Bitter Gourd [Sus scrofa (Contaminant)]	135487	419494	135487	235723
sp|O43390|HNRPR_HUMAN	49	37	826	35.0842	KI-peptide	WT-peptide	70899	Heterogeneous nuclear ribonucleoprotein R OS=Homo sapiens OX=9606 GN=HNRNPR PE=1 SV=1	16275.7	463.904	16275.7	260.678
sp|P43243|MATR3_HUMAN	36	34	587	15.5266	KI-peptide	WT-peptide	94565	Matrin-3 OS=Homo sapiens OX=9606 GN=MATR3 PE=1 SV=2	8839.24	569.296	8839.24	319.9
sp|P51991|ROA3_HUMAN	40	33	788	42.7108	KI-peptide	WT-peptide	39571	Heterogeneous nuclear ribonucleoprotein A3 OS=Homo sapiens OX=9606 GN=HNRNPA3 PE=1 SV=2	53511.9	1252.89	53511.9	704.026
sp|Q15029|U5S1_HUMAN	35	33	555	3.60537	KI-peptide	WT-peptide	109366	116 kDa U5 small nuclear ribonucleoprotein component OS=Homo sapiens OX=9606 GN=EFTUD2 PE=1 SV=1	1149.76	318.902	1149.76	179.198
cont|000129;cont|000136;sp|P13645|K1C10_HUMAN;cont|000122;cont|000133	37	33	662	1.51379	KI-peptide	WT-peptide	58792	trm|Q8N175| Keratin 10 [Homo sapiens (contaminant)]	4360.77	2880.69	4360.77	1618.72
sp|P55265|DSRAD_HUMAN	30	28	432	3.60251	KI-peptide	WT-peptide	135981	Double-stranded RNA-specific adenosine deaminase OS=Homo sapiens OX=9606 GN=ADAR PE=1 SV=4	1553.86	431.327	1553.86	242.372
sp|P09651|ROA1_HUMAN	36	27	655	40.4694	KI-peptide	WT-peptide	38723	Heterogeneous nuclear ribonucleoprotein A1 OS=Homo sapiens OX=9606 GN=HNRNPA1 PE=1 SV=5	28337.5	700.22	28337.5	393.469
sp|P07910|HNRPC_HUMAN	30	26	520	42.3105	KI-peptide	WT-peptide	33650	Heterogeneous nuclear ribonucleoproteins C1/C2 OS=Homo sapiens OX=9606 GN=HNRNPC PE=1 SV=4	51302.5	1212.52	51302.5	681.343
sp|Q5BKZ1|ZN326_HUMAN	26	26	415	16.3808	KI-peptide	WT-peptide	65613	DBIRD complex subunit ZNF326 OS=Homo sapiens OX=9606 GN=ZNF326 PE=1 SV=2	3735.77	228.058	3735.77	128.15
sp|Q1KMD3|HNRL2_HUMAN	27	26	457	5.42332	KI-peptide	WT-peptide	85052	Heterogeneous nuclear ribonucleoprotein U-like protein 2 OS=Homo sapiens OX=9606 GN=HNRNPUL2 PE=1 SV=1	2392.39	441.13	2392.39	247.88
sp|Q9NR30|DDX21_HUMAN	37	26	640	1.79632	KI-peptide	WT-peptide	87290	Nucleolar RNA helicase 2 OS=Homo sapiens OX=9606 GN=DDX21 PE=1 SV=5	4217.1	2347.63	4217.1	1319.18
sp|Q8NI27|THOC2_HUMAN	26	26	341	1.45093	KI-peptide	WT-peptide	182659	THO complex subunit 2 OS=Homo sapiens OX=9606 GN=THOC2 PE=1 SV=2	865.825	596.736	865.825	335.319
sp|Q15393|SF3B3_HUMAN	26	25	405	3.62025	KI-peptide	WT-peptide	135492	Splicing factor 3B subunit 3 OS=Homo sapiens OX=9606 GN=SF3B3 PE=1 SV=4	945.545	261.182	945.545	146.764
sp|O75533|SF3B1_HUMAN	25	25	330	2.32864	KI-peptide	WT-peptide	145738	Splicing factor 3B subunit 1 OS=Homo sapiens OX=9606 GN=SF3B1 PE=1 SV=3	728.753	312.953	728.753	175.855
sp|Q14690|RRP5_HUMAN	26	25	324	2.27645	KI-peptide	WT-peptide	208570	Protein RRP5 homolog OS=Homo sapiens OX=9606 GN=PDCD11 PE=1 SV=3	449.392	197.409	449.392	110.928
sp|O60506|HNRPQ_HUMAN	35	24	613	35.3283	KI-peptide	WT-peptide	69560	Heterogeneous nuclear ribonucleoprotein Q OS=Homo sapiens OX=9606 GN=SYNCRIP PE=1 SV=2	4843.09	137.088	4843.09	77.0327
sp|Q12905|ILF2_HUMAN	26	24	575	16.4094	KI-peptide	WT-peptide	43035	Interleukin enhancer-binding factor 2 OS=Homo sapiens OX=9606 GN=ILF2 PE=1 SV=2	7513.26	457.864	7513.26	257.283
sp|P52272|HNRPM_HUMAN	25	24	461	10.289	KI-peptide	WT-peptide	77464	Heterogeneous nuclear ribonucleoprotein M OS=Homo sapiens OX=9606 GN=HNRNPM PE=1 SV=3	3624.63	352.28	3624.63	197.954
sp|Q92841|DDX17_HUMAN	34	23	514	5.55734	KI-peptide	WT-peptide	80222	Probable ATP-dependent RNA helicase DDX17 OS=Homo sapiens OX=9606 GN=DDX17 PE=1 SV=2	6295.79	1132.88	6295.79	636.589
sp|O43143|DHX15_HUMAN	23	23	342	3.62859	KI-peptide	WT-peptide	90875	Pre-mRNA-splicing factor ATP-dependent RNA helicase DHX15 OS=Homo sapiens OX=9606 GN=DHX15 PE=1 SV=2	1421.7	391.806	1421.7	220.164
sp|P09874|PARP1_HUMAN	23	23	312	1.65472	KI-peptide	WT-peptide	113012	Poly [ADP-ribose] polymerase 1 OS=Homo sapiens OX=9606 GN=PARP1 PE=1 SV=4	1087.3	657.087	1087.3	369.231
sp|P19338|NUCL_HUMAN	23	23	391	1.00408	KI-peptide	WT-peptide	76568	Nucleolin OS=Homo sapiens OX=9606 GN=NCL PE=1 SV=3	5286.53	5265.04	5286.53	2958.54
sp|P14625|ENPL_HUMAN	25	22	394	18.4893	WT-peptide	KI-peptide	92411	Endoplasmin OS=Homo sapiens OX=9606 GN=HSP90B1 PE=1 SV=1	198.187	3664.33	198.187	2059.07
sp|P11021|BIP_HUMAN	23	22	419	6.70707	WT-peptide	KI-peptide	72288	Endoplasmic reticulum chaperone BiP OS=Homo sapiens OX=9606 GN=HSPA5 PE=1 SV=2	391.14	2623.4	391.14	1474.15
sp|Q9H0A0|NAT10_HUMAN	22	22	273	1.95861	WT-peptide	KI-peptide	115657	RNA cytidine acetyltransferase OS=Homo sapiens OX=9606 GN=NAT10 PE=1 SV=2	299.188	585.994	299.188	329.283
sp|P07237|PDIA1_HUMAN	21	21	313	20.0895	WT-peptide	KI-peptide	57081	Protein disulfide-isomerase OS=Homo sapiens OX=9606 GN=P4HB PE=1 SV=3	215.21	4323.45	215.21	2429.44
sp|P31943|HNRH1_HUMAN	34	21	676	17.7243	KI-peptide	WT-peptide	49198	Heterogeneous nuclear ribonucleoprotein H OS=Homo sapiens OX=9606 GN=HNRNPH1 PE=1 SV=4	12736.5	718.586	12736.5	403.789
sp|O00571|DDX3X_HUMAN	26	21	490	6.38777	KI-peptide	WT-peptide	73198	ATP-dependent RNA helicase DDX3X OS=Homo sapiens OX=9606 GN=DDX3X PE=1 SV=3	2070.12	324.075	2070.12	182.105
sp|P17844|DDX5_HUMAN	34	21	579	4.94795	KI-peptide	WT-peptide	69105	Probable ATP-dependent RNA helicase DDX5 OS=Homo sapiens OX=9606 GN=DDX5 PE=1 SV=1	7865.69	1589.69	7865.69	893.28
sp|Q9Y2W1|TR150_HUMAN	23	21	361	4.24304	WT-peptide	KI-peptide	108601	Thyroid hormone receptor-associated protein 3 OS=Homo sapiens OX=9606 GN=THRAP3 PE=1 SV=2	2642.5	11212.3	2642.5	6300.4
sp|P38919|IF4A3_HUMAN;sp|P60842|IF4A1_HUMAN;sp|Q14240|IF4A2_HUMAN	22	21	336	2.876	KI-peptide	WT-peptide	46841	Eukaryotic initiation factor 4A-III OS=Homo sapiens OX=9606 GN=EIF4A3 PE=1 SV=4	2835.17	985.805	2835.17	553.945
sp|P62805|H4_HUMAN	21	21	308	1.21701	KI-peptide	WT-peptide	11360	Histone H4 OS=Homo sapiens OX=9606 GN=HIST1H4A PE=1 SV=2	71570.8	58808.9	71570.8	33046
sp|P35527|K1C9_HUMAN	21	20	351	7.0525	WT-peptide	KI-peptide	62027	Keratin, type I cytoskeletal 9 OS=Homo sapiens OX=9606 GN=KRT9 PE=1 SV=3	340.608	2402.14	340.608	1349.81
sp|P35908|K22E_HUMAN	27	20	451	6.66307	KI-peptide	WT-peptide	65393	Keratin, type II cytoskeletal 2 epidermal OS=Homo sapiens OX=9606 GN=KRT2 PE=1 SV=2	5011.05	752.063	5011.05	422.6
sp|Q96EY7|PTCD3_HUMAN	21	20	339	5.9787	KI-peptide	WT-peptide	78500	Pentatricopeptide repeat domain-containing protein 3, mitochondrial OS=Homo sapiens OX=9606 GN=PTCD3 PE=1 SV=3	1436.61	240.288	1436.61	135.023
sp|P26599|PTBP1_HUMAN	21	20	418	4.92512	KI-peptide	WT-peptide	57186	Polypyrimidine tract-binding protein 1 OS=Homo sapiens OX=9606 GN=PTBP1 PE=1 SV=1	3160.93	641.798	3160.93	360.64
sp|Q7L2E3|DHX30_HUMAN	21	20	235	3.43383	KI-peptide	WT-peptide	133855	Putative ATP-dependent RNA helicase DHX30 OS=Homo sapiens OX=9606 GN=DHX30 PE=1 SV=1	487.424	141.948	487.424	79.7636
sp|Q9BVP2|GNL3_HUMAN	19	19	275	1.66728	KI-peptide	WT-peptide	61954	Guanine nucleotide-binding protein-like 3 OS=Homo sapiens OX=9606 GN=GNL3 PE=1 SV=2	896.31	537.589	896.31	302.083
sp|Q9BQG0|MBB1A_HUMAN	19	19	234	1.64481	KI-peptide	WT-peptide	148762	Myb-binding protein 1A OS=Homo sapiens OX=9606 GN=MYBBP1A PE=1 SV=2	383.109	232.92	383.109	130.883
sp|P68104|EF1A1_HUMAN;sp|Q5VTE0|EF1A3_HUMAN	19	19	353	1.43256	KI-peptide	WT-peptide	50109	Elongation factor 1-alpha 1 OS=Homo sapiens OX=9606 GN=EEF1A1 PE=1 SV=1	3137.72	2190.29	3137.72	1230.77
sp|Q92499|DDX1_HUMAN	19	18	273	4.15293	KI-peptide	WT-peptide	82380	ATP-dependent RNA helicase DDX1 OS=Homo sapiens OX=9606 GN=DDX1 PE=1 SV=2	794.273	191.256	794.273	107.471
sp|Q9P258|RCC2_HUMAN	19	18	319	2.70474	KI-peptide	WT-peptide	56049	Protein RCC2 OS=Homo sapiens OX=9606 GN=RCC2 PE=1 SV=2	1625.2	600.872	1625.2	337.643
sp|Q9Y4L1|HYOU1_HUMAN	19	17	300	6.04356	WT-peptide	KI-peptide	111266	Hypoxia up-regulated protein 1 OS=Homo sapiens OX=9606 GN=HYOU1 PE=1 SV=1	162.267	980.671	162.267	551.06
sp|O00567|NOP56_HUMAN	18	17	277	2.32986	KI-peptide	WT-peptide	66009	Nucleolar protein 56 OS=Homo sapiens OX=9606 GN=NOP56 PE=1 SV=4	1534.54	658.639	1534.54	370.104
sp|P36578|RL4_HUMAN	17	17	278	2.04983	KI-peptide	WT-peptide	47667	60S ribosomal protein L4 OS=Homo sapiens OX=9606 GN=RPL4 PE=1 SV=5	3119.5	1521.83	3119.5	855.15
sp|O76021|RL1D1_HUMAN	18	17	357	1.86985	KI-peptide	WT-peptide	54939	Ribosomal L1 domain-containing protein 1 OS=Homo sapiens OX=9606 GN=RSL1D1 PE=1 SV=3	2708.67	1448.61	2708.67	814.004
sp|Q13769|THOC5_HUMAN	18	17	290	1.86807	WT-peptide	KI-peptide	78458	THO complex subunit 5 homolog OS=Homo sapiens OX=9606 GN=THOC5 PE=1 SV=2	1265.17	2363.43	1265.17	1328.06
cont|000132;cont|000134;cont|000135;sp|P04264|K2C1_HUMAN	21	17	353	1.393	WT-peptide	KI-peptide	65978	sp|P04264| K2C1_HUMAN Keratin, type II cytoskeletal 1 (Cytokeratin 1) (K1) (CK 1) (67 kDa cytokeratin) (Hair alpha protein) [Homo sapiens (contaminant)]	2589.81	3607.62	2589.81	2027.2
sp|P05388|RLA0_HUMAN	17	17	351	1.01441	KI-peptide	WT-peptide	34252	60S acidic ribosomal protein P0 OS=Homo sapiens OX=9606 GN=RPLP0 PE=1 SV=1	4225.78	4165.75	4225.78	2340.82
sp|P51398|RT29_HUMAN	17	16	272	10.2672	KI-peptide	WT-peptide	45538	28S ribosomal protein S29, mitochondrial OS=Homo sapiens OX=9606 GN=DAP3 PE=1 SV=1	1186.18	115.531	1186.18	64.9191
sp|Q15717|ELAV1_HUMAN	16	16	260	8.45697	KI-peptide	WT-peptide	36069	ELAV-like protein 1 OS=Homo sapiens OX=9606 GN=ELAVL1 PE=1 SV=2	5595.68	661.666	5595.68	371.804
sp|P23246|SFPQ_HUMAN	17	16	326	4.689	KI-peptide	WT-peptide	76102	Splicing factor, proline- and glutamine-rich OS=Homo sapiens OX=9606 GN=SFPQ PE=1 SV=2	5389.43	1149.38	5389.43	645.86
sp|Q5VWN6|F208B_HUMAN	16	16	214	2.45591	WT-peptide	KI-peptide	268675	Protein FAM208B OS=Homo sapiens OX=9606 GN=FAM208B PE=1 SV=1	423.06	1039	423.06	583.834
sp|Q9BZE4|NOG1_HUMAN	16	16	247	2.39953	KI-peptide	WT-peptide	73918	Nucleolar GTP-binding protein 1 OS=Homo sapiens OX=9606 GN=GTPBP4 PE=1 SV=3	987.588	411.576	987.588	231.274
sp|Q96FV9|THOC1_HUMAN	17	16	213	1.56014	KI-peptide	WT-peptide	75619	THO complex subunit 1 OS=Homo sapiens OX=9606 GN=THOC1 PE=1 SV=1	1073.17	687.868	1073.17	386.528
sp|Q9UKD2|MRT4_HUMAN	16	16	212	1.48549	WT-peptide	KI-peptide	27543	mRNA turnover protein 4 homolog OS=Homo sapiens OX=9606 GN=MRTO4 PE=1 SV=2	1012.33	1503.8	1012.33	845.018
sp|P11387|TOP1_HUMAN	17	16	189	1.4482	KI-peptide	WT-peptide	90669	DNA topoisomerase 1 OS=Homo sapiens OX=9606 GN=TOP1 PE=1 SV=2	761.983	526.158	761.983	295.66
sp|P25705|ATPA_HUMAN	16	16	274	1.13749	WT-peptide	KI-peptide	59714	ATP synthase subunit alpha, mitochondrial OS=Homo sapiens OX=9606 GN=ATP5F1A PE=1 SV=1	1140.02	1296.76	1140.02	728.677
sp|Q9UKM9|RALY_HUMAN	16	15	269	13.881	KI-peptide	WT-peptide	32444	RNA-binding protein Raly OS=Homo sapiens OX=9606 GN=RALY PE=1 SV=1	13029.4	938.649	13029.4	527.447
sp|Q9BUJ2|HNRL1_HUMAN	16	15	237	6.09	KI-peptide	WT-peptide	95679	Heterogeneous nuclear ribonucleoprotein U-like protein 1 OS=Homo sapiens OX=9606 GN=HNRNPUL1 PE=1 SV=2	1036.05	170.123	1036.05	95.596
sp|P38646|GRP75_HUMAN	16	15	252	3.97663	WT-peptide	KI-peptide	73635	Stress-70 protein, mitochondrial OS=Homo sapiens OX=9606 GN=HSPA9 PE=1 SV=2	221.714	881.675	221.714	495.432
sp|Q9GZR7|DDX24_HUMAN	16	15	237	2.74151	KI-peptide	WT-peptide	96271	ATP-dependent RNA helicase DDX24 OS=Homo sapiens OX=9606 GN=DDX24 PE=1 SV=1	583.188	212.725	583.188	119.535
sp|O14744|ANM5_HUMAN	16	15	192	2.44106	WT-peptide	KI-peptide	72638	Protein arginine N-methyltransferase 5 OS=Homo sapiens OX=9606 GN=PRMT5 PE=1 SV=4	326.111	796.055	326.111	447.32
sp|A6NHR9|SMHD1_HUMAN	15	15	175	2.16561	KI-peptide	WT-peptide	226231	Structural maintenance of chromosomes flexible hinge domain-containing protein 1 OS=Homo sapiens OX=9606 GN=SMCHD1 PE=1 SV=2	181.069	83.6112	181.069	46.983
sp|Q8NI36|WDR36_HUMAN	15	15	141	1.97596	KI-peptide	WT-peptide	105255	WD repeat-containing protein 36 OS=Homo sapiens OX=9606 GN=WDR36 PE=1 SV=1	286.467	144.976	286.467	81.4652
sp|Q9NVP1|DDX18_HUMAN	16	15	223	1.87248	KI-peptide	WT-peptide	75359	ATP-dependent RNA helicase DDX18 OS=Homo sapiens OX=9606 GN=DDX18 PE=1 SV=2	914.908	488.609	914.908	274.56
sp|P62424|RL7A_HUMAN	15	15	242	1.61809	KI-peptide	WT-peptide	29977	60S ribosomal protein L7a OS=Homo sapiens OX=9606 GN=RPL7A PE=1 SV=2	3027.22	1870.86	3027.22	1051.28
sp|Q8IXT5|RB12B_HUMAN	16	15	195	1.3877	KI-peptide	WT-peptide	118030	RNA-binding protein 12B OS=Homo sapiens OX=9606 GN=RBM12B PE=1 SV=2	635.566	458.001	635.566	257.361
sp|P82933|RT09_HUMAN	14	14	220	40.8802	KI-peptide	WT-peptide	45806	28S ribosomal protein S9, mitochondrial OS=Homo sapiens OX=9606 GN=MRPS9 PE=1 SV=2	979.029	23.9488	979.029	13.4573
sp|O14979|HNRDL_HUMAN	16	14	283	8.56235	KI-peptide	WT-peptide	46409	Heterogeneous nuclear ribonucleoprotein D-like OS=Homo sapiens OX=9606 GN=HNRNPDL PE=1 SV=3	4239.69	495.155	4239.69	278.238
sp|Q9NYF8|BCLF1_HUMAN	16	14	211	8.48918	WT-peptide	KI-peptide	106059	Bcl-2-associated transcription factor 1 OS=Homo sapiens OX=9606 GN=BCLAF1 PE=1 SV=2	882.134	7488.59	882.134	4208
sp|P82650|RT22_HUMAN	14	14	226	8.25678	KI-peptide	WT-peptide	41254	28S ribosomal protein S22, mitochondrial OS=Homo sapiens OX=9606 GN=MRPS22 PE=1 SV=1	1885.1	228.309	1885.1	128.292
sp|Q07666|KHDR1_HUMAN	17	14	274	7.76468	KI-peptide	WT-peptide	48197	KH domain-containing, RNA-binding, signal transduction-associated protein 1 OS=Homo sapiens OX=9606 GN=KHDRBS1 PE=1 SV=1	11612.9	1495.6	11612.9	840.411
sp|Q92552|RT27_HUMAN	16	14	208	5.87219	KI-peptide	WT-peptide	47581	28S ribosomal protein S27, mitochondrial OS=Homo sapiens OX=9606 GN=MRPS27 PE=1 SV=3	1230.67	209.575	1230.67	117.765
sp|Q8WVV9|HNRLL_HUMAN	14	14	237	4.89708	KI-peptide	WT-peptide	60045	Heterogeneous nuclear ribonucleoprotein L-like OS=Homo sapiens OX=9606 GN=HNRNPLL PE=1 SV=1	642.181	131.135	642.181	73.6877
sp|Q14498|RBM39_HUMAN	14	14	237	2.4036	KI-peptide	WT-peptide	59343	RNA-binding protein 39 OS=Homo sapiens OX=9606 GN=RBM39 PE=1 SV=2	1461.18	607.912	1461.18	341.599
sp|Q9H8H0|NOL11_HUMAN	14	14	165	1.20127	WT-peptide	KI-peptide	81072	Nucleolar protein 11 OS=Homo sapiens OX=9606 GN=NOL11 PE=1 SV=1	271.121	325.69	271.121	183.012
sp|Q15233|NONO_HUMAN	13	13	254	22.5828	KI-peptide	WT-peptide	54197	Non-POU domain-containing octamer-binding protein OS=Homo sapiens OX=9606 GN=NONO PE=1 SV=4	6239.4	276.29	6239.4	155.253
sp|Q9Y3I0|RTCB_HUMAN	13	13	175	7.10354	KI-peptide	WT-peptide	55175	tRNA-splicing ligase RtcB homolog OS=Homo sapiens OX=9606 GN=RTCB PE=1 SV=1	1038.24	146.158	1038.24	82.1291
sp|Q14697|GANAB_HUMAN	13	13	158	6.35752	WT-peptide	KI-peptide	106807	Neutral alpha-glucosidase AB OS=Homo sapiens OX=9606 GN=GANAB PE=1 SV=3	111.968	711.838	111.968	399.997
sp|P22087|FBRL_HUMAN	14	13	283	3.73613	KI-peptide	WT-peptide	33763	rRNA 2'-O-methyltransferase fibrillarin OS=Homo sapiens OX=9606 GN=FBL PE=1 SV=2	5457.1	1460.63	5457.1	820.758
sp|Q9Y2X3|NOP58_HUMAN	15	13	279	2.30635	KI-peptide	WT-peptide	59541	Nucleolar protein 58 OS=Homo sapiens OX=9606 GN=NOP58 PE=1 SV=1	1502.39	651.412	1502.39	366.042
sp|Q9H6R4|NOL6_HUMAN	13	13	171	2.25689	KI-peptide	WT-peptide	127513	Nucleolar protein 6 OS=Homo sapiens OX=9606 GN=NOL6 PE=1 SV=2	370.873	164.329	370.873	92.3399
sp|P12956|XRCC6_HUMAN	13	13	188	2.22571	KI-peptide	WT-peptide	69799	X-ray repair cross-complementing protein 6 OS=Homo sapiens OX=9606 GN=XRCC6 PE=1 SV=2	468.783	210.622	468.783	118.353
sp|Q96GQ7|DDX27_HUMAN	14	13	182	1.33138	KI-peptide	WT-peptide	89779	Probable ATP-dependent RNA helicase DDX27 OS=Homo sapiens OX=9606 GN=DDX27 PE=1 SV=2	478.911	359.709	478.911	202.128
sp|Q14137|BOP1_HUMAN	13	13	186	1.18884	KI-peptide	WT-peptide	83577	Ribosome biogenesis protein BOP1 OS=Homo sapiens OX=9606 GN=BOP1 PE=1 SV=2	786.755	661.785	786.755	371.871
sp|Q8IY81|SPB1_HUMAN	13	13	183	1.13075	KI-peptide	WT-peptide	96499	pre-rRNA processing protein FTSJ3 OS=Homo sapiens OX=9606 GN=FTSJ3 PE=1 SV=2	548.749	485.296	548.749	272.698
sp|P01876|IGHA1_HUMAN	12	12	185	7.47713	WT-peptide	KI-peptide	37631	Immunoglobulin heavy constant alpha 1 OS=Homo sapiens OX=9606 GN=IGHA1 PE=1 SV=2	230.707	1725.03	230.707	969.332
sp|Q9HCD5|NCOA5_HUMAN	12	12	199	5.86186	KI-peptide	WT-peptide	65496	Nuclear receptor coactivator 5 OS=Homo sapiens OX=9606 GN=NCOA5 PE=1 SV=2	3945.96	673.158	3945.96	378.262
sp|O94832|MYO1D_HUMAN	16	12	179	5.18732	WT-peptide	KI-peptide	116129	Unconventional myosin-Id OS=Homo sapiens OX=9606 GN=MYO1D PE=1 SV=2	66.8544	346.796	66.8544	194.872
sp|Q9BZE1|RM37_HUMAN	12	12	149	3.4554	KI-peptide	WT-peptide	48087	39S ribosomal protein L37, mitochondrial OS=Homo sapiens OX=9606 GN=MRPL37 PE=1 SV=2	590.153	170.792	590.153	95.9715
sp|O60832|DKC1_HUMAN	13	12	199	2.509	KI-peptide	WT-peptide	57638	H/ACA ribonucleoprotein complex subunit 4 OS=Homo sapiens OX=9606 GN=DKC1 PE=1 SV=3	1370.48	546.227	1370.48	306.937
sp|Q12788|TBL3_HUMAN	12	12	163	2.0631	KI-peptide	WT-peptide	88978	Transducin beta-like protein 3 OS=Homo sapiens OX=9606 GN=TBL3 PE=1 SV=2	352.859	171.033	352.859	96.1072
sp|P10515|ODP2_HUMAN	12	12	178	1.62613	KI-peptide	WT-peptide	68953	Dihydrolipoyllysine-residue acetyltransferase component of pyruvate dehydrogenase complex, mitochondrial OS=Homo sapiens OX=9606 GN=DLAT PE=1 SV=3	800.045	491.992	800.045	276.461
sp|Q9UMS4|PRP19_HUMAN	12	12	208	1.58097	KI-peptide	WT-peptide	55146	Pre-mRNA-processing factor 19 OS=Homo sapiens OX=9606 GN=PRPF19 PE=1 SV=1	1127.35	713.077	1127.35	400.693
sp|P06576|ATPB_HUMAN	12	12	173	1.41731	WT-peptide	KI-peptide	56525	ATP synthase subunit beta, mitochondrial OS=Homo sapiens OX=9606 GN=ATP5F1B PE=1 SV=3	542.872	769.417	542.872	432.352
sp|P46087|NOP2_HUMAN	13	12	193	1.29495	KI-peptide	WT-peptide	89247	Probable 28S rRNA (cytosine(4447)-C(5))-methyltransferase OS=Homo sapiens OX=9606 GN=NOP2 PE=1 SV=2	1375.58	1062.27	1375.58	596.912
sp|Q15269|PWP2_HUMAN	12	12	149	1.02303	KI-peptide	WT-peptide	102387	Periodic tryptophan protein 2 homolog OS=Homo sapiens OX=9606 GN=PWP2 PE=2 SV=2	335.202	327.656	335.202	184.117
sp|P52597|HNRPF_HUMAN	14	11	223	9.57575	KI-peptide	WT-peptide	45643	Heterogeneous nuclear ribonucleoprotein F OS=Homo sapiens OX=9606 GN=HNRNPF PE=1 SV=3	1488.93	155.49	1488.93	87.373
sp|P82673|RT35_HUMAN	11	11	191	8.45672	KI-peptide	WT-peptide	36821	28S ribosomal protein S35, mitochondrial OS=Homo sapiens OX=9606 GN=MRPS35 PE=1 SV=1	1292.71	152.862	1292.71	85.8965
sp|Q15424|SAFB1_HUMAN	22	11	470	8.01969	KI-peptide	WT-peptide	102580	Scaffold attachment factor B1 OS=Homo sapiens OX=9606 GN=SAFB PE=1 SV=4	6169.07	769.24	6169.07	432.253
sp|P62995|TRA2B_HUMAN	12	11	208	5.87732	KI-peptide	WT-peptide	33646	Transformer-2 protein homolog beta OS=Homo sapiens OX=9606 GN=TRA2B PE=1 SV=1	6638.16	1129.45	6638.16	634.664
sp|Q86W42|THOC6_HUMAN	11	11	196	4.18381	KI-peptide	WT-peptide	37511	THO complex subunit 6 homolog OS=Homo sapiens OX=9606 GN=THOC6 PE=1 SV=1	650.158	155.399	650.158	87.3219
sp|O14950|ML12B_HUMAN;sp|P19105|ML12A_HUMAN	11	11	150	3.9367	WT-peptide	KI-peptide	19767	Myosin regulatory light chain 12B OS=Homo sapiens OX=9606 GN=MYL12B PE=1 SV=2	270.583	1065.2	270.583	598.56
sp|Q5SSJ5|HP1B3_HUMAN	11	11	168	3.36981	KI-peptide	WT-peptide	61169	Heterochromatin protein 1-binding protein 3 OS=Homo sapiens OX=9606 GN=HP1BP3 PE=1 SV=1	1022.4	303.399	1022.4	170.486
sp|P82930|RT34_HUMAN	11	11	155	1.97602	KI-peptide	WT-peptide	25634	28S ribosomal protein S34, mitochondrial OS=Homo sapiens OX=9606 GN=MRPS34 PE=1 SV=2	944.906	478.186	944.906	268.703
sp|P23588|IF4B_HUMAN	11	11	204	1.81835	WT-peptide	KI-peptide	69110	Eukaryotic translation initiation factor 4B OS=Homo sapiens OX=9606 GN=EIF4B PE=1 SV=2	2222.08	4040.53	2222.08	2270.46
sp|Q15397|PUM3_HUMAN	11	11	129	1.81215	KI-peptide	WT-peptide	73538	Pumilio homolog 3 OS=Homo sapiens OX=9606 GN=PUM3 PE=1 SV=3	359.021	198.119	359.021	111.327
sp|P98175|RBM10_HUMAN	12	11	183	1.80249	WT-peptide	KI-peptide	103469	RNA-binding protein 10 OS=Homo sapiens OX=9606 GN=RBM10 PE=1 SV=3	821.67	1481.05	821.67	832.234
sp|Q14103|HNRPD_HUMAN	12	10	157	34.5786	KI-peptide	WT-peptide	38410	Heterogeneous nuclear ribonucleoprotein D0 OS=Homo sapiens OX=9606 GN=HNRNPD PE=1 SV=1	4691.03	135.663	4691.03	76.2318
sp|Q13151|ROA0_HUMAN	10	10	240	20.8535	KI-peptide	WT-peptide	30822	Heterogeneous nuclear ribonucleoprotein A0 OS=Homo sapiens OX=9606 GN=HNRNPA0 PE=1 SV=1	5482.83	262.921	5482.83	147.741
sp|Q92665|RT31_HUMAN	10	10	180	20.8135	KI-peptide	WT-peptide	45290	28S ribosomal protein S31, mitochondrial OS=Homo sapiens OX=9606 GN=MRPS31 PE=1 SV=3	799.958	38.4345	799.958	21.5972
sp|Q9Y2R9|RT07_HUMAN	10	10	124	7.84381	KI-peptide	WT-peptide	28116	28S ribosomal protein S7, mitochondrial OS=Homo sapiens OX=9606 GN=MRPS7 PE=1 SV=2	1410	179.76	1410	101.011
sp|P35580|MYH10_HUMAN	20	10	285	6.08771	WT-peptide	KI-peptide	228858	Myosin-10 OS=Homo sapiens OX=9606 GN=MYH10 PE=1 SV=3	40.131	244.306	40.131	137.281
sp|Q9NWH9|SLTM_HUMAN	10	10	149	4.19711	KI-peptide	WT-peptide	117079	SAFB-like transcription modulator OS=Homo sapiens OX=9606 GN=SLTM PE=1 SV=2	2020.02	481.289	2020.02	270.446
sp|P08621|RU17_HUMAN	10	10	173	3.34009	KI-peptide	WT-peptide	51526	U1 small nuclear ribonucleoprotein 70 kDa OS=Homo sapiens OX=9606 GN=SNRNP70 PE=1 SV=2	3326.46	995.92	3326.46	559.629
sp|P18583|SON_HUMAN	10	10	118	2.90531	KI-peptide	WT-peptide	263664	Protein SON OS=Homo sapiens OX=9606 GN=SON PE=1 SV=4	390.258	134.326	390.258	75.4806
sp|Q9H9J2|RM44_HUMAN	10	10	116	2.41965	KI-peptide	WT-peptide	37512	39S ribosomal protein L44, mitochondrial OS=Homo sapiens OX=9606 GN=MRPL44 PE=1 SV=1	674.979	278.958	674.979	156.752
sp|Q96SI9|STRBP_HUMAN	16	10	175	2.38193	KI-peptide	WT-peptide	73606	Spermatid perinuclear RNA-binding protein OS=Homo sapiens OX=9606 GN=STRBP PE=1 SV=1	474.352	199.146	474.352	111.905
sp|Q8TDN6|BRX1_HUMAN	10	10	134	1.64447	KI-peptide	WT-peptide	41375	Ribosome biogenesis protein BRX1 homolog OS=Homo sapiens OX=9606 GN=BRIX1 PE=1 SV=2	730.733	444.359	730.733	249.695
sp|P23396|RS3_HUMAN	10	10	136	1.62441	KI-peptide	WT-peptide	26671	40S ribosomal protein S3 OS=Homo sapiens OX=9606 GN=RPS3 PE=1 SV=2	995.835	613.044	995.835	344.483
sp|Q8IWA0|WDR75_HUMAN	12	10	124	1.58288	KI-peptide	WT-peptide	94438	WD repeat-containing protein 75 OS=Homo sapiens OX=9606 GN=WDR75 PE=1 SV=1	336.801	212.777	336.801	119.564
sp|P18124|RL7_HUMAN	10	10	143	1.51607	KI-peptide	WT-peptide	29207	60S ribosomal protein L7 OS=Homo sapiens OX=9606 GN=RPL7 PE=1 SV=1	2129.11	1404.36	2129.11	789.14
sp|P13010|XRCC5_HUMAN	10	10	124	1.4356	KI-peptide	WT-peptide	82652	X-ray repair cross-complementing protein 5 OS=Homo sapiens OX=9606 GN=XRCC5 PE=1 SV=3	437.479	304.736	437.479	171.238
sp|Q8TDD1|DDX54_HUMAN	11	10	123	1.41941	KI-peptide	WT-peptide	98534	ATP-dependent RNA helicase DDX54 OS=Homo sapiens OX=9606 GN=DDX54 PE=1 SV=2	369.206	260.112	369.206	146.163
sp|Q14692|BMS1_HUMAN	10	10	121	1.32409	KI-peptide	WT-peptide	145716	Ribosome biogenesis protein BMS1 homolog OS=Homo sapiens OX=9606 GN=BMS1 PE=1 SV=1	263.606	199.085	263.606	111.87
sp|Q15459|SF3A1_HUMAN	10	10	132	1.03529	KI-peptide	WT-peptide	88831	Splicing factor 3A subunit 1 OS=Homo sapiens OX=9606 GN=SF3A1 PE=1 SV=1	711.807	687.542	711.807	386.345
sp|Q99729|ROAA_HUMAN	10	9	146	64.3499	KI-peptide	WT-peptide	36202	Heterogeneous nuclear ribonucleoprotein A/B OS=Homo sapiens OX=9606 GN=HNRNPAB PE=1 SV=2	1858.83	28.8864	1858.83	16.2319
sp|P27797|CALR_HUMAN	9	9	144	38.6761	WT-peptide	KI-peptide	48112	Calreticulin OS=Homo sapiens OX=9606 GN=CALR PE=1 SV=1	28.4699	1101.1	28.4699	618.733
sp|Q92945|FUBP2_HUMAN	10	9	142	10.4913	KI-peptide	WT-peptide	73070	Far upstream element-binding protein 2 OS=Homo sapiens OX=9606 GN=KHSRP PE=1 SV=4	603.077	57.4834	603.077	32.3012
sp|P49257|LMAN1_HUMAN	9	9	133	6.80418	WT-peptide	KI-peptide	57513	Protein ERGIC-53 OS=Homo sapiens OX=9606 GN=LMAN1 PE=1 SV=2	265.936	1809.48	265.936	1016.78
sp|P0DN76|U2AF5_HUMAN;sp|Q01081|U2AF1_HUMAN	9	9	173	6.07841	KI-peptide	WT-peptide	27854	Splicing factor U2AF 35 kDa subunit-like protein OS=Homo sapiens OX=9606 GN=U2AF1L5 PE=1 SV=1	1660.28	273.143	1660.28	153.485
sp|Q96MU7|YTDC1_HUMAN	9	9	102	4.61995	KI-peptide	WT-peptide	84649	YTH domain-containing protein 1 OS=Homo sapiens OX=9606 GN=YTHDC1 PE=1 SV=3	1482.2	320.826	1482.2	180.279
sp|Q9BQ39|DDX50_HUMAN	17	9	209	3.97855	KI-peptide	WT-peptide	82514	ATP-dependent RNA helicase DDX50 OS=Homo sapiens OX=9606 GN=DDX50 PE=1 SV=1	194.599	48.912	194.599	27.4847
sp|Q9H307|PININ_HUMAN	9	9	123	3.40442	KI-peptide	WT-peptide	81579	Pinin OS=Homo sapiens OX=9606 GN=PNN PE=1 SV=5	815.942	239.671	815.942	134.676
sp|Q8WXF1|PSPC1_HUMAN	9	9	157	3.39998	KI-peptide	WT-peptide	58706	Paraspeckle component 1 OS=Homo sapiens OX=9606 GN=PSPC1 PE=1 SV=1	1001.97	294.699	1001.97	165.598
sp|P39023|RL3_HUMAN	10	9	183	3.32542	KI-peptide	WT-peptide	46080	60S ribosomal protein L3 OS=Homo sapiens OX=9606 GN=RPL3 PE=1 SV=2	1627.19	489.319	1627.19	274.959
sp|P84090|ERH_HUMAN	9	9	136	3.2105	WT-peptide	KI-peptide	12251	Enhancer of rudimentary homolog OS=Homo sapiens OX=9606 GN=ERH PE=1 SV=1	8352.25	26814.9	8352.25	15067.8
sp|P62241|RS8_HUMAN	9	9	187	3.19579	KI-peptide	WT-peptide	24190	40S ribosomal protein S8 OS=Homo sapiens OX=9606 GN=RPS8 PE=1 SV=2	3592.47	1124.12	3592.47	631.669
sp|P82675|RT05_HUMAN	9	9	120	2.93905	KI-peptide	WT-peptide	47976	28S ribosomal protein S5, mitochondrial OS=Homo sapiens OX=9606 GN=MRPS5 PE=1 SV=2	1033.22	351.551	1033.22	197.544
sp|Q9Y224|RTRAF_HUMAN	9	9	151	2.90701	KI-peptide	WT-peptide	28051	RNA transcription, translation and transport factor protein OS=Homo sapiens OX=9606 GN=RTRAF PE=1 SV=1	953.142	327.877	953.142	184.241
sp|Q8TED0|UTP15_HUMAN	9	9	95	2.47895	KI-peptide	WT-peptide	58379	U3 small nucleolar RNA-associated protein 15 homolog OS=Homo sapiens OX=9606 GN=UTP15 PE=1 SV=3	397.005	160.15	397.005	89.992
sp|Q9NW13|RBM28_HUMAN	10	9	112	2.07942	KI-peptide	WT-peptide	85685	RNA-binding protein 28 OS=Homo sapiens OX=9606 GN=RBM28 PE=1 SV=3	423.464	203.645	423.464	114.433
sp|Q9UNX4|WDR3_HUMAN	9	9	103	2.01074	KI-peptide	WT-peptide	106032	WD repeat-containing protein 3 OS=Homo sapiens OX=9606 GN=WDR3 PE=1 SV=1	146.462	72.84	146.462	40.9303
sp|Q9UKV3|ACINU_HUMAN	9	9	137	1.56719	KI-peptide	WT-peptide	151771	Apoptotic chromatin condensation inducer in the nucleus OS=Homo sapiens OX=9606 GN=ACIN1 PE=1 SV=2	1006.52	642.246	1006.52	360.892
sp|Q969X6|UTP4_HUMAN	9	9	132	1.52345	KI-peptide	WT-peptide	76841	U3 small nucleolar RNA-associated protein 4 homolog OS=Homo sapiens OX=9606 GN=UTP4 PE=1 SV=1	330.39	216.869	330.39	121.864
sp|Q92979|NEP1_HUMAN	9	9	129	1.11386	WT-peptide	KI-peptide	26703	Ribosomal RNA small subunit methyltransferase NEP1 OS=Homo sapiens OX=9606 GN=EMG1 PE=1 SV=4	294.905	328.483	294.905	184.581
sp|Q13206|DDX10_HUMAN	9	9	92	1.10935	KI-peptide	WT-peptide	100825	Probable ATP-dependent RNA helicase DDX10 OS=Homo sapiens OX=9606 GN=DDX10 PE=1 SV=2	266.518	240.247	266.518	135
sp|Q96KR1|ZFR_HUMAN	10	8	133	21.438	KI-peptide	WT-peptide	116939	Zinc finger RNA-binding protein OS=Homo sapiens OX=9606 GN=ZFR PE=1 SV=2	617.708	28.8136	617.708	16.191
sp|Q7Z2W9|RM21_HUMAN	8	8	116	13.5451	KI-peptide	WT-peptide	22800	39S ribosomal protein L21, mitochondrial OS=Homo sapiens OX=9606 GN=MRPL21 PE=1 SV=2	379.182	27.9941	379.182	15.7305
sp|O75494|SRS10_HUMAN	9	8	155	8.96384	KI-peptide	WT-peptide	31282	Serine/arginine-rich splicing factor 10 OS=Homo sapiens OX=9606 GN=SRSF10 PE=1 SV=1	7494.09	836.036	7494.09	469.787
sp|Q9H0D6|XRN2_HUMAN	8	8	112	8.45691	KI-peptide	WT-peptide	108513	5'-3' exoribonuclease 2 OS=Homo sapiens OX=9606 GN=XRN2 PE=1 SV=1	275.147	32.5352	275.147	18.2822
sp|P82663|RT25_HUMAN	8	8	116	8.39512	KI-peptide	WT-peptide	20103	28S ribosomal protein S25, mitochondrial OS=Homo sapiens OX=9606 GN=MRPS25 PE=1 SV=1	1034.38	123.212	1034.38	69.2353
sp|Q14151|SAFB2_HUMAN	19	8	404	7.51164	KI-peptide	WT-peptide	107408	Scaffold attachment factor B2 OS=Homo sapiens OX=9606 GN=SAFB2 PE=1 SV=1	1640.78	218.432	1640.78	122.742
sp|Q9P015|RM15_HUMAN	9	8	117	6.49972	KI-peptide	WT-peptide	33399	39S ribosomal protein L15, mitochondrial OS=Homo sapiens OX=9606 GN=MRPL15 PE=1 SV=1	510.407	78.5276	510.407	44.1263
sp|Q13242|SRSF9_HUMAN	10	8	130	6.42029	KI-peptide	WT-peptide	25526	Serine/arginine-rich splicing factor 9 OS=Homo sapiens OX=9606 GN=SRSF9 PE=1 SV=1	1927.19	300.172	1927.19	168.673
sp|P41223|BUD31_HUMAN	8	8	93	6.29754	KI-peptide	WT-peptide	16989	Protein BUD31 homolog OS=Homo sapiens OX=9606 GN=BUD31 PE=1 SV=2	317.066	50.3476	317.066	28.2914
sp|Q9BYD3|RM04_HUMAN	8	8	119	5.65036	KI-peptide	WT-peptide	34897	39S ribosomal protein L4, mitochondrial OS=Homo sapiens OX=9606 GN=MRPL4 PE=1 SV=1	622.269	110.129	622.269	61.8839
sp|Q07955|SRSF1_HUMAN	10	8	133	4.32873	KI-peptide	WT-peptide	27728	Serine/arginine-rich splicing factor 1 OS=Homo sapiens OX=9606 GN=SRSF1 PE=1 SV=2	1248.46	288.412	1248.46	162.065
sp|Q12874|SF3A3_HUMAN	9	8	126	4.17996	KI-peptide	WT-peptide	58812	Splicing factor 3A subunit 3 OS=Homo sapiens OX=9606 GN=SF3A3 PE=1 SV=1	765.558	183.15	765.558	102.916
sp|Q02878|RL6_HUMAN	8	8	119	3.88068	KI-peptide	WT-peptide	32708	60S ribosomal protein L6 OS=Homo sapiens OX=9606 GN=RPL6 PE=1 SV=3	2197.12	566.169	2197.12	318.142
sp|P14678|RSMB_HUMAN;sp|P63162|RSMN_HUMAN	9	8	148	2.90239	KI-peptide	WT-peptide	24594	Small nuclear ribonucleoprotein-associated proteins B and B' OS=Homo sapiens OX=9606 GN=SNRPB PE=1 SV=2	3253.06	1120.82	3253.06	629.814
sp|Q9BRJ2|RM45_HUMAN	10	8	109	2.8873	KI-peptide	WT-peptide	35328	39S ribosomal protein L45, mitochondrial OS=Homo sapiens OX=9606 GN=MRPL45 PE=1 SV=2	581.025	201.235	581.025	113.078
sp|O60306|AQR_HUMAN	9	8	103	2.8854	KI-peptide	WT-peptide	171186	RNA helicase aquarius OS=Homo sapiens OX=9606 GN=AQR PE=1 SV=4	196.611	68.1398	196.611	38.2892
sp|O15226|NKRF_HUMAN	8	8	94	2.60673	KI-peptide	WT-peptide	77624	NF-kappa-B-repressing factor OS=Homo sapiens OX=9606 GN=NKRF PE=1 SV=2	413.629	158.677	413.629	89.1642
sp|P16401|H15_HUMAN	8	8	131	2.56006	WT-peptide	KI-peptide	22566	Histone H1.5 OS=Homo sapiens OX=9606 GN=HIST1H1B PE=1 SV=3	4364.88	11174.3	4364.88	6279.1
sp|Q09028|RBBP4_HUMAN	12	8	178	2.54608	KI-peptide	WT-peptide	47626	Histone-binding protein RBBP4 OS=Homo sapiens OX=9606 GN=RBBP4 PE=1 SV=3	822.963	323.227	822.963	181.628
sp|Q9H7B2|RPF2_HUMAN	8	8	109	2.22455	KI-peptide	WT-peptide	35560	Ribosome production factor 2 homolog OS=Homo sapiens OX=9606 GN=RPF2 PE=1 SV=2	400.488	180.031	400.488	101.163
sp|Q86V81|THOC4_HUMAN	8	8	147	2.22294	KI-peptide	WT-peptide	26872	THO complex subunit 4 OS=Homo sapiens OX=9606 GN=ALYREF PE=1 SV=3	1462.85	658.069	1462.85	369.783
sp|P13647|K2C5_HUMAN	11	8	142	2.1596	KI-peptide	WT-peptide	62340	Keratin, type II cytoskeletal 5 OS=Homo sapiens OX=9606 GN=KRT5 PE=1 SV=3	479.249	221.915	479.249	124.699
sp|Q13435|SF3B2_HUMAN	8	8	106	1.93399	KI-peptide	WT-peptide	100165	Splicing factor 3B subunit 2 OS=Homo sapiens OX=9606 GN=SF3B2 PE=1 SV=2	688.069	355.777	688.069	199.919
sp|Q15061|WDR43_HUMAN	8	8	100	1.90111	KI-peptide	WT-peptide	74843	WD repeat-containing protein 43 OS=Homo sapiens OX=9606 GN=WDR43 PE=1 SV=3	534.868	281.345	534.868	158.094
sp|P68363|TBA1B_HUMAN;sp|Q71U36|TBA1A_HUMAN;sp|Q9BQE3|TBA1C_HUMAN	8	8	87	1.51546	WT-peptide	KI-peptide	50120	Tubulin alpha-1B chain OS=Homo sapiens OX=9606 GN=TUBA1B PE=1 SV=1	221.179	335.188	221.179	188.349
sp|Q9Y5B9|SP16H_HUMAN	9	8	108	1.46014	WT-peptide	KI-peptide	119838	FACT complex subunit SPT16 OS=Homo sapiens OX=9606 GN=SUPT16H PE=1 SV=1	202.684	295.947	202.684	166.299
sp|Q9Y2P8|RCL1_HUMAN	8	8	79	1.24885	WT-peptide	KI-peptide	40817	RNA 3'-terminal phosphate cyclase-like protein OS=Homo sapiens OX=9606 GN=RCL1 PE=1 SV=3	314.217	392.409	314.217	220.503
sp|P11142|HSP7C_HUMAN	11	8	165	1.19924	KI-peptide	WT-peptide	70854	Heat shock cognate 71 kDa protein OS=Homo sapiens OX=9606 GN=HSPA8 PE=1 SV=1	318.329	265.442	318.329	149.158
sp|O43818|U3IP2_HUMAN	8	8	100	1.15353	KI-peptide	WT-peptide	51809	U3 small nucleolar RNA-interacting protein 2 OS=Homo sapiens OX=9606 GN=RRP9 PE=1 SV=1	640.695	555.424	640.695	312.105
cont|000017;cont|000035;cont|000097	9	8	116	1.11555	KI-peptide	WT-peptide	69225	gi|418694|pir||ABBOS serum albumin precursor (validated) - bovine [Bos taurus (contaminant)]	668.186	598.972	668.186	336.575
sp|P07437|TBB5_HUMAN	8	8	122	1.09783	KI-peptide	WT-peptide	49639	Tubulin beta chain OS=Homo sapiens OX=9606 GN=TUBB PE=1 SV=2	244.659	222.857	244.659	125.228
sp|Q96I24|FUBP3_HUMAN	10	8	109	1.03593	KI-peptide	WT-peptide	61602	Far upstream element-binding protein 3 OS=Homo sapiens OX=9606 GN=FUBP3 PE=1 SV=2	413.915	399.561	413.915	224.522
sp|Q9Y676|RT18B_HUMAN	8	7	131	17.9317	KI-peptide	WT-peptide	29377	28S ribosomal protein S18b, mitochondrial OS=Homo sapiens OX=9606 GN=MRPS18B PE=1 SV=1	873.17	48.6941	873.17	27.3623
sp|P27824|CALX_HUMAN	7	7	97	7.57565	WT-peptide	KI-peptide	67526	Calnexin OS=Homo sapiens OX=9606 GN=CANX PE=1 SV=2	47.3267	358.53	47.3267	201.466
sp|P38159|RBMX_HUMAN	25	7	353	7.12796	KI-peptide	WT-peptide	42306	RNA-binding motif protein, X chromosome OS=Homo sapiens OX=9606 GN=RBMX PE=1 SV=3	40144	5631.91	40144	3164.69
sp|Q96GM8|TOE1_HUMAN	7	7	82	7.07531	KI-peptide	WT-peptide	56512	Target of EGR1 protein 1 OS=Homo sapiens OX=9606 GN=TOE1 PE=1 SV=1	256.567	36.2623	256.567	20.3766
sp|P67809|YBOX1_HUMAN;sp|P16989|YBOX3_HUMAN;sp|Q9Y2T7|YBOX2_HUMAN	7	7	143	5.97249	KI-peptide	WT-peptide	35903	Nuclease-sensitive element-binding protein 1 OS=Homo sapiens OX=9606 GN=YBX1 PE=1 SV=3	1140.55	190.967	1140.55	107.309
sp|Q13573|SNW1_HUMAN	7	7	107	5.40714	KI-peptide	WT-peptide	61456	SNW domain-containing protein 1 OS=Homo sapiens OX=9606 GN=SNW1 PE=1 SV=1	424.588	78.5235	424.588	44.124
sp|Q96DI7|SNR40_HUMAN	7	7	106	4.29377	KI-peptide	WT-peptide	39286	U5 small nuclear ribonucleoprotein 40 kDa protein OS=Homo sapiens OX=9606 GN=SNRNP40 PE=1 SV=1	813.706	189.509	813.706	106.489
sp|Q96HS1|PGAM5_HUMAN	7	7	98	4.02985	KI-peptide	WT-peptide	31985	Serine/threonine-protein phosphatase PGAM5, mitochondrial OS=Homo sapiens OX=9606 GN=PGAM5 PE=1 SV=2	1711.07	424.599	1711.07	238.592
sp|Q9BQA1|MEP50_HUMAN	7	7	106	3.90308	WT-peptide	KI-peptide	36701	Methylosome protein 50 OS=Homo sapiens OX=9606 GN=WDR77 PE=1 SV=1	175.042	683.201	175.042	383.906
sp|P15880|RS2_HUMAN	7	7	92	3.79026	KI-peptide	WT-peptide	31305	40S ribosomal protein S2 OS=Homo sapiens OX=9606 GN=RPS2 PE=1 SV=2	592.138	156.226	592.138	87.7867
sp|P62314|SMD1_HUMAN	7	7	151	3.78748	KI-peptide	WT-peptide	13273	Small nuclear ribonucleoprotein Sm D1 OS=Homo sapiens OX=9606 GN=SNRPD1 PE=1 SV=1	5495.38	1450.93	5495.38	815.311
sp|Q13310|PABP4_HUMAN	11	7	122	3.74118	KI-peptide	WT-peptide	70738	Polyadenylate-binding protein 4 OS=Homo sapiens OX=9606 GN=PABPC4 PE=1 SV=1	302.342	80.8145	302.342	45.4114
sp|P60660|MYL6_HUMAN;sp|P14649|MYL6B_HUMAN	7	7	94	3.54133	WT-peptide	KI-peptide	16919	Myosin light polypeptide 6 OS=Homo sapiens OX=9606 GN=MYL6 PE=1 SV=2	214.248	758.722	214.248	426.342
sp|Q9Y5S9|RBM8A_HUMAN	7	7	140	3.40904	KI-peptide	WT-peptide	19877	RNA-binding protein 8A OS=Homo sapiens OX=9606 GN=RBM8A PE=1 SV=1	1335.34	391.705	1335.34	220.107
sp|Q99459|CDC5L_HUMAN	7	7	80	3.29436	KI-peptide	WT-peptide	92194	Cell division cycle 5-like protein OS=Homo sapiens OX=9606 GN=CDC5L PE=1 SV=2	220.181	66.8357	220.181	37.5564
sp|O60264|SMCA5_HUMAN	7	7	86	3.23511	KI-peptide	WT-peptide	121828	SWI/SNF-related matrix-associated actin-dependent regulator of chromatin subfamily A member 5 OS=Homo sapiens OX=9606 GN=SMARCA5 PE=1 SV=1	268.009	82.844	268.009	46.5518
sp|P62316|SMD2_HUMAN	8	7	163	2.99746	KI-peptide	WT-peptide	13518	Small nuclear ribonucleoprotein Sm D2 OS=Homo sapiens OX=9606 GN=SNRPD2 PE=1 SV=1	4915.85	1640	4915.85	921.553
sp|Q9BYG3|MK67I_HUMAN	7	7	108	2.58904	KI-peptide	WT-peptide	34201	MKI67 FHA domain-interacting nucleolar phosphoprotein OS=Homo sapiens OX=9606 GN=NIFK PE=1 SV=1	506.737	195.724	506.737	109.981
sp|Q96DV4|RM38_HUMAN	7	7	67	2.47267	KI-peptide	WT-peptide	44568	39S ribosomal protein L38, mitochondrial OS=Homo sapiens OX=9606 GN=MRPL38 PE=1 SV=2	474.032	191.709	474.032	107.725
sp|Q9Y230|RUVB2_HUMAN	7	7	78	2.44669	KI-peptide	WT-peptide	51125	RuvB-like 2 OS=Homo sapiens OX=9606 GN=RUVBL2 PE=1 SV=3	265.185	108.385	265.185	60.9039
sp|P11940|PABP1_HUMAN	12	7	140	2.3786	KI-peptide	WT-peptide	70626	Polyadenylate-binding protein 1 OS=Homo sapiens OX=9606 GN=PABPC1 PE=1 SV=2	579.919	243.807	579.919	137
sp|Q6I9Y2|THOC7_HUMAN	7	7	96	2.26544	KI-peptide	WT-peptide	23728	THO complex subunit 7 homolog OS=Homo sapiens OX=9606 GN=THOC7 PE=1 SV=3	716.131	316.111	716.131	177.63
sp|P46777|RL5_HUMAN	8	7	112	1.99401	KI-peptide	WT-peptide	34341	60S ribosomal protein L5 OS=Homo sapiens OX=9606 GN=RPL5 PE=1 SV=3	902.565	452.638	902.565	254.347
sp|Q99848|EBP2_HUMAN	8	7	108	1.83627	KI-peptide	WT-peptide	34830	Probable rRNA-processing protein EBP2 OS=Homo sapiens OX=9606 GN=EBNA1BP2 PE=1 SV=2	755.126	411.228	755.126	231.078
sp|P05387|RLA2_HUMAN	8	7	203	1.51429	KI-peptide	WT-peptide	11658	60S acidic ribosomal protein P2 OS=Homo sapiens OX=9606 GN=RPLP2 PE=1 SV=1	5539.19	3657.94	5539.19	2055.47
sp|Q9GZL7|WDR12_HUMAN	7	7	66	1.46918	KI-peptide	WT-peptide	47678	Ribosome biogenesis protein WDR12 OS=Homo sapiens OX=9606 GN=WDR12 PE=1 SV=2	391.389	266.399	391.389	149.695
sp|P50914|RL14_HUMAN	7	7	127	1.42508	KI-peptide	WT-peptide	23417	60S ribosomal protein L14 OS=Homo sapiens OX=9606 GN=RPL14 PE=1 SV=4	2702.33	1896.27	2702.33	1065.55
sp|P02533|K1C14_HUMAN;sp|P08779|K1C16_HUMAN	8	7	96	1.39167	KI-peptide	WT-peptide	51529	Keratin, type I cytoskeletal 14 OS=Homo sapiens OX=9606 GN=KRT14 PE=1 SV=4	614.868	441.819	614.868	248.268
sp|O75688|PPM1B_HUMAN	7	7	89	1.23081	WT-peptide	KI-peptide	52609	Protein phosphatase 1B OS=Homo sapiens OX=9606 GN=PPM1B PE=1 SV=1	516.116	635.243	516.116	356.957
sp|P25398|RS12_HUMAN	7	7	115	1.18631	KI-peptide	WT-peptide	14505	40S ribosomal protein S12 OS=Homo sapiens OX=9606 GN=RPS12 PE=1 SV=3	2073.31	1747.69	2073.31	982.067
sp|P35637|FUS_HUMAN	8	6	139	16.7627	KI-peptide	WT-peptide	53394	RNA-binding protein FUS OS=Homo sapiens OX=9606 GN=FUS PE=1 SV=1	1972.77	117.688	1972.77	66.1315
sp|Q13405|RM49_HUMAN	6	6	76	16.5784	KI-peptide	WT-peptide	19186	39S ribosomal protein L49, mitochondrial OS=Homo sapiens OX=9606 GN=MRPL49 PE=1 SV=1	528.915	31.9038	528.915	17.9275
sp|P82664|RT10_HUMAN	6	6	93	15.9759	KI-peptide	WT-peptide	22985	28S ribosomal protein S10, mitochondrial OS=Homo sapiens OX=9606 GN=MRPS10 PE=1 SV=2	674.511	42.2204	674.511	23.7245
sp|Q9NRW3|ABC3C_HUMAN	7	6	143	9.34194	KI-peptide	WT-peptide	22811	DNA dC->dU-editing enzyme APOBEC-3C OS=Homo sapiens OX=9606 GN=APOBEC3C PE=1 SV=2	1071.5	114.697	1071.5	64.451
sp|P30101|PDIA3_HUMAN	6	6	75	7.70525	WT-peptide	KI-peptide	56747	Protein disulfide-isomerase A3 OS=Homo sapiens OX=9606 GN=PDIA3 PE=1 SV=4	47.8579	368.757	47.8579	207.213
sp|P56537|IF6_HUMAN	6	6	83	7.39938	KI-peptide	WT-peptide	26582	Eukaryotic translation initiation factor 6 OS=Homo sapiens OX=9606 GN=EIF6 PE=1 SV=1	513.934	69.4564	513.934	39.029
sp|Q13330|MTA1_HUMAN	8	6	103	5.35705	KI-peptide	WT-peptide	80735	Metastasis-associated protein MTA1 OS=Homo sapiens OX=9606 GN=MTA1 PE=1 SV=2	246.345	45.9853	246.345	25.8401
sp|Q9Y399|RT02_HUMAN	7	6	74	4.56612	KI-peptide	WT-peptide	33228	28S ribosomal protein S2, mitochondrial OS=Homo sapiens OX=9606 GN=MRPS2 PE=1 SV=1	927.215	203.064	927.215	114.106
sp|Q8N983|RM43_HUMAN	6	6	73	4.40749	KI-peptide	WT-peptide	23416	39S ribosomal protein L43, mitochondrial OS=Homo sapiens OX=9606 GN=MRPL43 PE=1 SV=1	654.286	148.449	654.286	83.4165
sp|O94776|MTA2_HUMAN	9	6	87	4.17902	KI-peptide	WT-peptide	74976	Metastasis-associated protein MTA2 OS=Homo sapiens OX=9606 GN=MTA2 PE=1 SV=1	259.283	62.0441	259.283	34.8639
sp|Q9Y265|RUVB1_HUMAN	6	6	72	3.81003	KI-peptide	WT-peptide	50196	RuvB-like 1 OS=Homo sapiens OX=9606 GN=RUVBL1 PE=1 SV=1	203.692	53.4619	203.692	30.0414
sp|Q9NY12|GAR1_HUMAN	6	6	85	3.62671	KI-peptide	WT-peptide	22334	H/ACA ribonucleoprotein complex subunit 1 OS=Homo sapiens OX=9606 GN=GAR1 PE=1 SV=1	1862.72	513.61	1862.72	288.608
sp|Q9Y3D9|RT23_HUMAN	6	6	97	3.62158	KI-peptide	WT-peptide	21757	28S ribosomal protein S23, mitochondrial OS=Homo sapiens OX=9606 GN=MRPS23 PE=1 SV=2	1454.25	401.55	1454.25	225.64
sp|P26368|U2AF2_HUMAN	6	6	136	3.57894	KI-peptide	WT-peptide	53467	Splicing factor U2AF 65 kDa subunit OS=Homo sapiens OX=9606 GN=U2AF2 PE=1 SV=4	1726.66	482.45	1726.66	271.099
sp|Q9BZJ0|CRNL1_HUMAN	6	6	66	3.51128	KI-peptide	WT-peptide	100389	Crooked neck-like protein 1 OS=Homo sapiens OX=9606 GN=CRNKL1 PE=1 SV=4	146.51	41.7256	146.51	23.4465
sp|Q9NYK5|RM39_HUMAN	6	6	75	3.47813	KI-peptide	WT-peptide	38687	39S ribosomal protein L39, mitochondrial OS=Homo sapiens OX=9606 GN=MRPL39 PE=1 SV=3	482.264	138.656	482.264	77.9139
sp|O43809|CPSF5_HUMAN	6	6	70	2.89607	KI-peptide	WT-peptide	26211	Cleavage and polyadenylation specificity factor subunit 5 OS=Homo sapiens OX=9606 GN=NUDT21 PE=1 SV=1	350.559	121.047	350.559	68.0188
sp|Q15050|RRS1_HUMAN	7	6	113	2.7643	KI-peptide	WT-peptide	41168	Ribosome biogenesis regulatory protein homolog OS=Homo sapiens OX=9606 GN=RRS1 PE=1 SV=2	478.724	173.181	478.724	97.314
sp|Q9Y221|NIP7_HUMAN	7	6	94	2.59787	KI-peptide	WT-peptide	20449	60S ribosome subunit biogenesis protein NIP7 homolog OS=Homo sapiens OX=9606 GN=NIP7 PE=1 SV=1	835.027	321.427	835.027	180.617
sp|Q9BVI4|NOC4L_HUMAN	6	6	58	2.50749	WT-peptide	KI-peptide	58431	Nucleolar complex protein 4 homolog OS=Homo sapiens OX=9606 GN=NOC4L PE=1 SV=1	248.388	622.832	248.388	349.982
sp|P06748|NPM_HUMAN	7	6	141	2.36852	KI-peptide	WT-peptide	32555	Nucleophosmin OS=Homo sapiens OX=9606 GN=NPM1 PE=1 SV=2	1339.74	565.645	1339.74	317.848
sp|Q8IX12|CCAR1_HUMAN	6	6	64	2.31041	WT-peptide	KI-peptide	132739	Cell division cycle and apoptosis regulator protein 1 OS=Homo sapiens OX=9606 GN=CCAR1 PE=1 SV=2	138.052	318.957	138.052	179.229
sp|O00541|PESC_HUMAN	6	6	71	2.26487	KI-peptide	WT-peptide	67960	Pescadillo homolog OS=Homo sapiens OX=9606 GN=PES1 PE=1 SV=1	290.472	128.251	290.472	72.0668
sp|P55769|NH2L1_HUMAN	7	6	107	2.22721	KI-peptide	WT-peptide	14165	NHP2-like protein 1 OS=Homo sapiens OX=9606 GN=SNU13 PE=1 SV=3	2489.57	1117.8	2489.57	628.115
sp|P62906|RL10A_HUMAN	7	6	109	2.11855	KI-peptide	WT-peptide	24816	60S ribosomal protein L10a OS=Homo sapiens OX=9606 GN=RPL10A PE=1 SV=2	1916.59	904.671	1916.59	508.354
sp|Q14966|ZN638_HUMAN	6	6	58	2.0939	KI-peptide	WT-peptide	220488	Zinc finger protein 638 OS=Homo sapiens OX=9606 GN=ZNF638 PE=1 SV=2	326.077	155.727	326.077	87.5062
sp|B0I1T2|MYO1G_HUMAN	6	6	54	2.04015	WT-peptide	KI-peptide	116369	Unconventional myosin-Ig OS=Homo sapiens OX=9606 GN=MYO1G PE=1 SV=2	111.671	227.827	111.671	128.021
sp|Q96QD9|UIF_HUMAN	6	6	55	2.0335	KI-peptide	WT-peptide	35796	UAP56-interacting factor OS=Homo sapiens OX=9606 GN=FYTTD1 PE=1 SV=3	468.802	230.539	468.802	129.545
sp|P83731|RL24_HUMAN	6	6	73	1.84847	KI-peptide	WT-peptide	17768	60S ribosomal protein L24 OS=Homo sapiens OX=9606 GN=RPL24 PE=1 SV=1	1660.84	898.496	1660.84	504.884
sp|Q9BXY0|MAK16_HUMAN	7	6	95	1.52486	KI-peptide	WT-peptide	35347	Protein MAK16 homolog OS=Homo sapiens OX=9606 GN=MAK16 PE=1 SV=2	1297.21	850.708	1297.21	478.031
sp|P05386|RLA1_HUMAN	7	6	181	1.49322	KI-peptide	WT-peptide	11507	60S acidic ribosomal protein P1 OS=Homo sapiens OX=9606 GN=RPLP1 PE=1 SV=1	2940.2	1969.03	2940.2	1106.44
sp|O95478|NSA2_HUMAN	6	6	76	1.33999	KI-peptide	WT-peptide	30047	Ribosome biogenesis protein NSA2 homolog OS=Homo sapiens OX=9606 GN=NSA2 PE=1 SV=1	815.674	608.718	815.674	342.052
sp|P62249|RS16_HUMAN	6	6	63	1.21445	WT-peptide	KI-peptide	16435	40S ribosomal protein S16 OS=Homo sapiens OX=9606 GN=RPS16 PE=1 SV=2	620.615	753.705	620.615	423.523
sp|P78316|NOP14_HUMAN	7	6	74	1.17503	WT-peptide	KI-peptide	97607	Nucleolar protein 14 OS=Homo sapiens OX=9606 GN=NOP14 PE=1 SV=3	270.185	317.476	270.185	178.397
sp|P46781|RS9_HUMAN	6	6	55	1.13968	KI-peptide	WT-peptide	22578	40S ribosomal protein S9 OS=Homo sapiens OX=9606 GN=RPS9 PE=1 SV=3	651.309	571.483	651.309	321.128
sp|P30050|RL12_HUMAN	7	6	119	1.10561	KI-peptide	WT-peptide	17808	60S ribosomal protein L12 OS=Homo sapiens OX=9606 GN=RPL12 PE=1 SV=1	2816.32	2547.3	2816.32	1431.39
sp|Q15427|SF3B4_HUMAN	5	5	95	30.4254	KI-peptide	WT-peptide	44357	Splicing factor 3B subunit 4 OS=Homo sapiens OX=9606 GN=SF3B4 PE=1 SV=1	367.94	12.0932	367.94	6.79541
sp|Q9NW64|RBM22_HUMAN	5	5	68	24.3726	KI-peptide	WT-peptide	46865	Pre-mRNA-splicing factor RBM22 OS=Homo sapiens OX=9606 GN=RBM22 PE=1 SV=1	175.418	7.19735	175.418	4.04434
sp|Q86U42|PABP2_HUMAN	5	5	87	15.0954	KI-peptide	WT-peptide	32729	Polyadenylate-binding protein 2 OS=Homo sapiens OX=9606 GN=PABPN1 PE=1 SV=3	976.09	64.6614	976.09	36.3346
sp|Q9Y2R5|RT17_HUMAN	6	5	113	12.3631	KI-peptide	WT-peptide	14493	28S ribosomal protein S17, mitochondrial OS=Homo sapiens OX=9606 GN=MRPS17 PE=1 SV=1	957.997	77.4883	957.997	43.5424
sp|Q9Y2Q9|RT28_HUMAN	5	5	83	11.3044	KI-peptide	WT-peptide	20830	28S ribosomal protein S28, mitochondrial OS=Homo sapiens OX=9606 GN=MRPS28 PE=1 SV=1	832.214	73.6188	832.214	41.368
sp|P55795|HNRH2_HUMAN	17	5	256	9.51894	KI-peptide	WT-peptide	49232	Heterogeneous nuclear ribonucleoprotein H2 OS=Homo sapiens OX=9606 GN=HNRNPH2 PE=1 SV=1	1246.56	130.955	1246.56	73.5867
sp|Q9NP92|RT30_HUMAN	5	5	59	8.21655	KI-peptide	WT-peptide	50333	39S ribosomal protein S30, mitochondrial OS=Homo sapiens OX=9606 GN=MRPS30 PE=1 SV=2	283.02	34.4451	283.02	19.3554
sp|Q08945|SSRP1_HUMAN	5	5	70	7.6864	WT-peptide	KI-peptide	81024	FACT complex subunit SSRP1 OS=Homo sapiens OX=9606 GN=SSRP1 PE=1 SV=1	37.8109	290.629	37.8109	163.311
sp|O75152|ZC11A_HUMAN	5	5	61	7.42106	KI-peptide	WT-peptide	89076	Zinc finger CCCH domain-containing protein 11A OS=Homo sapiens OX=9606 GN=ZC3H11A PE=1 SV=3	181.215	24.4191	181.215	13.7216
sp|Q8IUH3|RBM45_HUMAN	5	5	61	6.55371	KI-peptide	WT-peptide	53469	RNA-binding protein 45 OS=Homo sapiens OX=9606 GN=RBM45 PE=1 SV=1	188.036	28.6916	188.036	16.1224
sp|P12273|PIP_HUMAN	6	5	76	6.47788	KI-peptide	WT-peptide	16562	Prolactin-inducible protein OS=Homo sapiens OX=9606 GN=PIP PE=1 SV=1	320.359	49.4543	320.359	27.7895
sp|P23381|SYWC_HUMAN	5	5	59	5.75177	KI-peptide	WT-peptide	53132	Tryptophan--tRNA ligase, cytoplasmic OS=Homo sapiens OX=9606 GN=WARS PE=1 SV=2	160.945	27.9818	160.945	15.7236
sp|Q13595|TRA2A_HUMAN	6	5	97	4.61467	KI-peptide	WT-peptide	32669	Transformer-2 protein homolog alpha OS=Homo sapiens OX=9606 GN=TRA2A PE=1 SV=1	1835.46	397.746	1835.46	223.502
sp|Q16629|SRSF7_HUMAN	8	5	128	4.42299	KI-peptide	WT-peptide	27350	Serine/arginine-rich splicing factor 7 OS=Homo sapiens OX=9606 GN=SRSF7 PE=1 SV=1	3743.97	846.48	3743.97	475.655
sp|P62318|SMD3_HUMAN	5	5	99	4.09138	KI-peptide	WT-peptide	13907	Small nuclear ribonucleoprotein Sm D3 OS=Homo sapiens OX=9606 GN=SNRPD3 PE=1 SV=1	6789.13	1659.37	6789.13	932.437
sp|P25205|MCM3_HUMAN	5	5	53	3.77282	KI-peptide	WT-peptide	90924	DNA replication licensing factor MCM3 OS=Homo sapiens OX=9606 GN=MCM3 PE=1 SV=3	124.053	32.8807	124.053	18.4764
sp|Q16540|RM23_HUMAN	5	5	58	3.45257	KI-peptide	WT-peptide	17770	39S ribosomal protein L23, mitochondrial OS=Homo sapiens OX=9606 GN=MRPL23 PE=1 SV=1	311.892	90.3362	311.892	50.7618
sp|P62753|RS6_HUMAN	5	5	100	3.43781	KI-peptide	WT-peptide	28663	40S ribosomal protein S6 OS=Homo sapiens OX=9606 GN=RPS6 PE=1 SV=1	2248.82	654.143	2248.82	367.577
sp|Q96J01|THOC3_HUMAN	5	5	74	3.31286	KI-peptide	WT-peptide	38747	THO complex subunit 3 OS=Homo sapiens OX=9606 GN=THOC3 PE=1 SV=1	645.107	194.728	645.107	109.422
sp|P49756|RBM25_HUMAN	5	5	46	3.07788	KI-peptide	WT-peptide	100124	RNA-binding protein 25 OS=Homo sapiens OX=9606 GN=RBM25 PE=1 SV=3	410.544	133.385	410.544	74.952
sp|Q15287|RNPS1_HUMAN	5	5	95	3.07219	KI-peptide	WT-peptide	34188	RNA-binding protein with serine-rich domain 1 OS=Homo sapiens OX=9606 GN=RNPS1 PE=1 SV=1	2266.25	737.666	2266.25	414.51
sp|Q09161|NCBP1_HUMAN	5	5	53	3.02516	KI-peptide	WT-peptide	91781	Nuclear cap-binding protein subunit 1 OS=Homo sapiens OX=9606 GN=NCBP1 PE=1 SV=1	256.728	84.8644	256.728	47.6871
sp|Q92769|HDAC2_HUMAN	8	5	111	2.81369	KI-peptide	WT-peptide	55329	Histone deacetylase 2 OS=Homo sapiens OX=9606 GN=HDAC2 PE=1 SV=2	437.062	155.334	437.062	87.2855
sp|Q6RFH5|WDR74_HUMAN	5	5	63	2.61042	KI-peptide	WT-peptide	42415	WD repeat-containing protein 74 OS=Homo sapiens OX=9606 GN=WDR74 PE=1 SV=1	240.952	92.3039	240.952	51.8676
sp|Q15306|IRF4_HUMAN	5	5	62	2.58403	KI-peptide	WT-peptide	51739	Interferon regulatory factor 4 OS=Homo sapiens OX=9606 GN=IRF4 PE=1 SV=1	333.357	129.006	333.357	72.4915
sp|P62306|RUXF_HUMAN	5	5	57	2.39364	KI-peptide	WT-peptide	9719	Small nuclear ribonucleoprotein F OS=Homo sapiens OX=9606 GN=SNRPF PE=1 SV=1	933.693	390.073	933.693	219.19
sp|P62269|RS18_HUMAN	5	5	49	2.29775	WT-peptide	KI-peptide	17708	40S ribosomal protein S18 OS=Homo sapiens OX=9606 GN=RPS18 PE=1 SV=3	280.863	645.353	280.863	362.638
sp|P61353|RL27_HUMAN	5	5	63	2.16143	KI-peptide	WT-peptide	15788	60S ribosomal protein L27 OS=Homo sapiens OX=9606 GN=RPL27 PE=1 SV=2	2846.4	1316.91	2846.4	739.999
sp|Q13247|SRSF6_HUMAN	6	5	72	2.06393	KI-peptide	WT-peptide	39563	Serine/arginine-rich splicing factor 6 OS=Homo sapiens OX=9606 GN=SRSF6 PE=1 SV=2	723.438	350.514	723.438	196.961
sp|P61313|RL15_HUMAN	6	5	73	2.0174	KI-peptide	WT-peptide	24131	60S ribosomal protein L15 OS=Homo sapiens OX=9606 GN=RPL15 PE=1 SV=2	1410.33	699.083	1410.33	392.83
sp|Q9BSC4|NOL10_HUMAN	5	5	58	2.00881	KI-peptide	WT-peptide	80251	Nucleolar protein 10 OS=Homo sapiens OX=9606 GN=NOL10 PE=1 SV=1	214.104	106.582	214.104	59.8909
sp|P10809|CH60_HUMAN	5	5	60	1.8473	WT-peptide	KI-peptide	61016	60 kDa heat shock protein, mitochondrial OS=Homo sapiens OX=9606 GN=HSPD1 PE=1 SV=2	174.147	321.701	174.147	180.771
sp|O94906|PRP6_HUMAN	5	5	50	1.76013	KI-peptide	WT-peptide	106858	Pre-mRNA-processing factor 6 OS=Homo sapiens OX=9606 GN=PRPF6 PE=1 SV=1	184	104.538	184	58.742
sp|P09661|RU2A_HUMAN	5	5	75	1.65446	KI-peptide	WT-peptide	28398	U2 small nuclear ribonucleoprotein A' OS=Homo sapiens OX=9606 GN=SNRPA1 PE=1 SV=2	696.615	421.052	696.615	236.598
sp|P32969|RL9_HUMAN	5	5	77	1.61982	WT-peptide	KI-peptide	21850	60S ribosomal protein L9 OS=Homo sapiens OX=9606 GN=RPL9 PE=1 SV=1	493.786	799.848	493.786	449.451
sp|P49406|RM19_HUMAN	5	5	56	1.57606	KI-peptide	WT-peptide	33514	39S ribosomal protein L19, mitochondrial OS=Homo sapiens OX=9606 GN=MRPL19 PE=1 SV=2	343.086	217.686	343.086	122.323
sp|P0DP23|CALM1_HUMAN;sp|P0DP24|CALM2_HUMAN;sp|P0DP25|CALM3_HUMAN	5	5	73	1.52039	WT-peptide	KI-peptide	16827	Calmodulin-1 OS=Homo sapiens OX=9606 GN=CALM1 PE=1 SV=1	304.399	462.803	304.399	260.059
sp|P05141|ADT2_HUMAN	16	5	219	1.45516	KI-peptide	WT-peptide	32831	ADP/ATP translocase 2 OS=Homo sapiens OX=9606 GN=SLC25A5 PE=1 SV=7	1218.4	837.295	1218.4	470.494
sp|P26373|RL13_HUMAN	5	5	61	1.39156	KI-peptide	WT-peptide	24247	60S ribosomal protein L13 OS=Homo sapiens OX=9606 GN=RPL13 PE=1 SV=4	1980.63	1423.32	1980.63	799.794
sp|P36542|ATPG_HUMAN	5	5	56	1.33042	KI-peptide	WT-peptide	32975	ATP synthase subunit gamma, mitochondrial OS=Homo sapiens OX=9606 GN=ATP5F1C PE=1 SV=1	442.074	332.282	442.074	186.717
sp|O75367|H2AY_HUMAN	5	5	71	1.29591	KI-peptide	WT-peptide	39592	Core histone macro-H2A.1 OS=Homo sapiens OX=9606 GN=H2AFY PE=1 SV=4	415.895	320.929	415.895	180.337
sp|P46782|RS5_HUMAN	5	5	100	1.16557	WT-peptide	KI-peptide	22862	40S ribosomal protein S5 OS=Homo sapiens OX=9606 GN=RPS5 PE=1 SV=4	314.492	366.562	314.492	205.979
sp|Q92974|ARHG2_HUMAN	5	5	55	1.10556	KI-peptide	WT-peptide	111473	Rho guanine nucleotide exchange factor 2 OS=Homo sapiens OX=9606 GN=ARHGEF2 PE=1 SV=4	113.718	102.86	113.718	57.7991
sp|P42696|RBM34_HUMAN	5	5	50	1.09572	KI-peptide	WT-peptide	48535	RNA-binding protein 34 OS=Homo sapiens OX=9606 GN=RBM34 PE=1 SV=2	259.553	236.879	259.553	133.107
sp|P62701|RS4X_HUMAN	6	5	83	1.03885	KI-peptide	WT-peptide	29579	40S ribosomal protein S4, X isoform OS=Homo sapiens OX=9606 GN=RPS4X PE=1 SV=2	254.95	245.416	254.95	137.904
sp|Q96AE4|FUBP1_HUMAN	8	5	86	1.03749	WT-peptide	KI-peptide	67518	Far upstream element-binding protein 1 OS=Homo sapiens OX=9606 GN=FUBP1 PE=1 SV=3	299.062	310.274	299.062	174.35
sp|P09001|RM03_HUMAN	4	4	48	185.484	KI-peptide	WT-peptide	38608	39S ribosomal protein L3, mitochondrial OS=Homo sapiens OX=9606 GN=MRPL3 PE=1 SV=1	423.641	2.28398	423.641	1.28342
sp|Q8TAE8|G45IP_HUMAN	4	4	42	45.055	KI-peptide	WT-peptide	25368	Growth arrest and DNA damage-inducible proteins-interacting protein 1 OS=Homo sapiens OX=9606 GN=GADD45GIP1 PE=1 SV=1	217.781	4.83367	217.781	2.71614
sp|P78346|RPP30_HUMAN	4	4	47	35.0185	KI-peptide	WT-peptide	29303	Ribonuclease P protein subunit p30 OS=Homo sapiens OX=9606 GN=RPP30 PE=1 SV=1	93.0513	2.65721	93.0513	1.49314
sp|P62917|RL8_HUMAN	4	4	49	30.385	KI-peptide	WT-peptide	28007	60S ribosomal protein L8 OS=Homo sapiens OX=9606 GN=RPL8 PE=1 SV=2	1156.49	38.0611	1156.49	21.3873
sp|P01834|IGKC_HUMAN;sp|P0DOX7|IGK_HUMAN	4	4	73	21.2824	WT-peptide	KI-peptide	11758	Immunoglobulin kappa constant OS=Homo sapiens OX=9606 GN=IGKC PE=1 SV=2	82.3281	1752.14	82.3281	984.564
sp|Q13084|RM28_HUMAN	4	4	61	15.9785	KI-peptide	WT-peptide	30138	39S ribosomal protein L28, mitochondrial OS=Homo sapiens OX=9606 GN=MRPL28 PE=1 SV=4	171.525	10.7347	171.525	6.03206
sp|Q9BRJ7|TIRR_HUMAN	5	4	59	15.2341	KI-peptide	WT-peptide	23323	Tudor-interacting repair regulator protein OS=Homo sapiens OX=9606 GN=NUDT16L1 PE=1 SV=1	429.086	28.1661	429.086	15.8271
sp|Q6P3W7|SCYL2_HUMAN	4	4	43	12.6976	WT-peptide	KI-peptide	103642	SCY1-like protein 2 OS=Homo sapiens OX=9606 GN=SCYL2 PE=1 SV=1	12.461	158.225	12.461	88.9103
sp|P82912|RT11_HUMAN	4	4	78	12.6455	KI-peptide	WT-peptide	20603	28S ribosomal protein S11, mitochondrial OS=Homo sapiens OX=9606 GN=MRPS11 PE=1 SV=2	375.063	29.6598	375.063	16.6665
sp|Q16666|IF16_HUMAN	4	4	49	8.84551	KI-peptide	WT-peptide	88199	Gamma-interferon-inducible protein 16 OS=Homo sapiens OX=9606 GN=IFI16 PE=1 SV=3	322.099	36.4138	322.099	20.4617
sp|Q99575|POP1_HUMAN	5	4	63	7.71584	KI-peptide	WT-peptide	114636	Ribonucleases P/MRP protein subunit POP1 OS=Homo sapiens OX=9606 GN=POP1 PE=1 SV=2	130.595	16.9256	130.595	9.51083
sp|Q9BYN8|RT26_HUMAN	4	4	60	7.71464	KI-peptide	WT-peptide	24197	28S ribosomal protein S26, mitochondrial OS=Homo sapiens OX=9606 GN=MRPS26 PE=1 SV=1	1019.52	132.154	1019.52	74.2604
sp|P07339|CATD_HUMAN	4	4	45	7.316	KI-peptide	WT-peptide	44524	Cathepsin D OS=Homo sapiens OX=9606 GN=CTSD PE=1 SV=1	253.279	34.6199	253.279	19.4537
sp|Q9Y3B4|SF3B6_HUMAN	4	4	68	7.00566	KI-peptide	WT-peptide	14576	Splicing factor 3B subunit 6 OS=Homo sapiens OX=9606 GN=SF3B6 PE=1 SV=1	365.237	52.1345	365.237	29.2955
sp|Q96T37|RBM15_HUMAN	4	4	40	6.59264	KI-peptide	WT-peptide	107124	Putative RNA-binding protein 15 OS=Homo sapiens OX=9606 GN=RBM15 PE=1 SV=2	278.433	42.2339	278.433	23.7321
sp|P27635|RL10_HUMAN	4	4	80	6.26738	KI-peptide	WT-peptide	24588	60S ribosomal protein L10 OS=Homo sapiens OX=9606 GN=RPL10 PE=1 SV=4	684.332	109.19	684.332	61.356
sp|Q8N684|CPSF7_HUMAN	4	4	39	6.09111	KI-peptide	WT-peptide	52018	Cleavage and polyadenylation specificity factor subunit 7 OS=Homo sapiens OX=9606 GN=CPSF7 PE=1 SV=1	323.86	53.1694	323.86	29.877
sp|P09012|SNRPA_HUMAN	5	4	65	5.81606	KI-peptide	WT-peptide	31259	U1 small nuclear ribonucleoprotein A OS=Homo sapiens OX=9606 GN=SNRPA PE=1 SV=3	1309.93	225.227	1309.93	126.56
sp|Q9ULV0|MYO5B_HUMAN	4	4	39	5.54583	WT-peptide	KI-peptide	213538	Unconventional myosin-Vb OS=Homo sapiens OX=9606 GN=MYO5B PE=1 SV=3	20.0142	110.996	20.0142	62.3708
sp|Q96EP5|DAZP1_HUMAN	4	4	63	4.62323	KI-peptide	WT-peptide	43356	DAZ-associated protein 1 OS=Homo sapiens OX=9606 GN=DAZAP1 PE=1 SV=1	187.015	40.4511	187.015	22.7303
sp|Q96EL2|RT24_HUMAN	4	4	48	3.94941	KI-peptide	WT-peptide	19003	28S ribosomal protein S24, mitochondrial OS=Homo sapiens OX=9606 GN=MRPS24 PE=1 SV=1	896.168	226.912	896.168	127.506
sp|Q13547|HDAC1_HUMAN	7	4	98	3.81548	KI-peptide	WT-peptide	55068	Histone deacetylase 1 OS=Homo sapiens OX=9606 GN=HDAC1 PE=1 SV=1	460.825	120.778	460.825	67.8677
sp|Q14684|RRP1B_HUMAN	4	4	50	3.76717	KI-peptide	WT-peptide	84375	Ribosomal RNA processing protein 1 homolog B OS=Homo sapiens OX=9606 GN=RRP1B PE=1 SV=3	144.428	38.3386	144.428	21.5433
sp|P62304|RUXE_HUMAN	5	4	95	3.73964	KI-peptide	WT-peptide	10797	Small nuclear ribonucleoprotein E OS=Homo sapiens OX=9606 GN=SNRPE PE=1 SV=1	2095.71	560.403	2095.71	314.903
sp|Q9NRX2|RM17_HUMAN	5	4	58	3.64562	KI-peptide	WT-peptide	20038	39S ribosomal protein L17, mitochondrial OS=Homo sapiens OX=9606 GN=MRPL17 PE=1 SV=1	461.166	126.499	461.166	71.0823
sp|Q9BYD2|RM09_HUMAN	4	4	48	3.58035	KI-peptide	WT-peptide	30224	39S ribosomal protein L9, mitochondrial OS=Homo sapiens OX=9606 GN=MRPL9 PE=1 SV=2	354.245	98.9415	354.245	55.5974
sp|Q2TAY7|SMU1_HUMAN	4	4	51	3.52902	KI-peptide	WT-peptide	57507	WD40 repeat-containing protein SMU1 OS=Homo sapiens OX=9606 GN=SMU1 PE=1 SV=2	200.476	56.8078	200.476	31.9215
sp|P62847|RS24_HUMAN	4	4	55	3.11099	KI-peptide	WT-peptide	15413	40S ribosomal protein S24 OS=Homo sapiens OX=9606 GN=RPS24 PE=1 SV=1	985.935	316.92	985.935	178.084
sp|P62888|RL30_HUMAN	4	4	70	3.0512	KI-peptide	WT-peptide	12776	60S ribosomal protein L30 OS=Homo sapiens OX=9606 GN=RPL30 PE=1 SV=2	2030.79	665.571	2030.79	373.998
sp|Q9BYC9|RM20_HUMAN	4	4	42	2.9411	KI-peptide	WT-peptide	17432	39S ribosomal protein L20, mitochondrial OS=Homo sapiens OX=9606 GN=MRPL20 PE=1 SV=1	319.97	108.793	319.97	61.133
sp|Q9BYD1|RM13_HUMAN	6	4	59	2.92091	KI-peptide	WT-peptide	20679	39S ribosomal protein L13, mitochondrial OS=Homo sapiens OX=9606 GN=MRPL13 PE=1 SV=1	414.781	142.004	414.781	79.7951
sp|Q9H0S4|DDX47_HUMAN	4	4	46	2.92006	KI-peptide	WT-peptide	50615	Probable ATP-dependent RNA helicase DDX47 OS=Homo sapiens OX=9606 GN=DDX47 PE=1 SV=1	164.29	56.2625	164.29	31.6151
sp|Q9Y2R4|DDX52_HUMAN	4	4	49	2.50416	KI-peptide	WT-peptide	67456	Probable ATP-dependent RNA helicase DDX52 OS=Homo sapiens OX=9606 GN=DDX52 PE=1 SV=3	152.701	60.9788	152.701	34.2653
sp|Q9BRT6|LLPH_HUMAN	4	4	54	2.40538	WT-peptide	KI-peptide	15215	Protein LLP homolog OS=Homo sapiens OX=9606 GN=LLPH PE=1 SV=1	262.522	631.466	262.522	354.835
sp|P62081|RS7_HUMAN	4	4	60	2.36082	KI-peptide	WT-peptide	22113	40S ribosomal protein S7 OS=Homo sapiens OX=9606 GN=RPS7 PE=1 SV=1	219.774	93.0923	219.774	52.3106
sp|Q02543|RL18A_HUMAN	4	4	76	2.30912	KI-peptide	WT-peptide	20749	60S ribosomal protein L18a OS=Homo sapiens OX=9606 GN=RPL18A PE=1 SV=2	1919.27	831.166	1919.27	467.05
sp|P62140|PP1B_HUMAN;sp|P36873|PP1G_HUMAN;sp|P62136|PP1A_HUMAN	4	4	49	2.27118	KI-peptide	WT-peptide	37163	Serine/threonine-protein phosphatase PP1-beta catalytic subunit OS=Homo sapiens OX=9606 GN=PPP1CB PE=1 SV=3	207.364	91.3025	207.364	51.3048
sp|Q9UBB5|MBD2_HUMAN	5	4	67	2.22546	KI-peptide	WT-peptide	43228	Methyl-CpG-binding domain protein 2 OS=Homo sapiens OX=9606 GN=MBD2 PE=1 SV=1	654.529	294.11	654.529	165.267
sp|Q9NY93|DDX56_HUMAN	4	4	37	2.14569	KI-peptide	WT-peptide	61551	Probable ATP-dependent RNA helicase DDX56 OS=Homo sapiens OX=9606 GN=DDX56 PE=1 SV=1	161.392	75.217	161.392	42.266
sp|P62851|RS25_HUMAN	4	4	40	2.09244	WT-peptide	KI-peptide	13734	40S ribosomal protein S25 OS=Homo sapiens OX=9606 GN=RPS25 PE=1 SV=1	386.317	808.346	386.317	454.227
sp|Q9NV06|DCA13_HUMAN	4	4	43	2.05551	KI-peptide	WT-peptide	51369	DDB1- and CUL4-associated factor 13 OS=Homo sapiens OX=9606 GN=DCAF13 PE=1 SV=2	203.356	98.9322	203.356	55.5922
sp|P02545|LMNA_HUMAN	4	4	59	1.93834	KI-peptide	WT-peptide	74095	Prelamin-A/C OS=Homo sapiens OX=9606 GN=LMNA PE=1 SV=1	204.132	105.313	204.132	59.1776
sp|Q07020|RL18_HUMAN	5	4	88	1.93659	KI-peptide	WT-peptide	21621	60S ribosomal protein L18 OS=Homo sapiens OX=9606 GN=RPL18 PE=1 SV=2	3729.66	1925.9	3729.66	1082.2
sp|P62280|RS11_HUMAN	4	4	42	1.82301	KI-peptide	WT-peptide	18419	40S ribosomal protein S11 OS=Homo sapiens OX=9606 GN=RPS11 PE=1 SV=3	364.105	199.727	364.105	112.231
sp|Q9NWT1|PK1IP_HUMAN	4	4	47	1.72696	KI-peptide	WT-peptide	43936	p21-activated protein kinase-interacting protein 1 OS=Homo sapiens OX=9606 GN=PAK1IP1 PE=1 SV=2	167.635	97.0695	167.635	54.5454
sp|P46778|RL21_HUMAN	4	4	50	1.70123	KI-peptide	WT-peptide	18553	60S ribosomal protein L21 OS=Homo sapiens OX=9606 GN=RPL21 PE=1 SV=2	627.163	368.653	627.163	207.154
sp|O00566|MPP10_HUMAN	4	4	37	1.68723	KI-peptide	WT-peptide	78816	U3 small nucleolar ribonucleoprotein protein MPP10 OS=Homo sapiens OX=9606 GN=MPHOSPH10 PE=1 SV=2	165.778	98.2543	165.778	55.2112
sp|P62750|RL23A_HUMAN	5	4	70	1.67293	KI-peptide	WT-peptide	17684	60S ribosomal protein L23a OS=Homo sapiens OX=9606 GN=RPL23A PE=1 SV=1	2450.65	1464.89	2450.65	823.153
sp|P53999|TCP4_HUMAN	4	4	47	1.59302	KI-peptide	WT-peptide	14386	Activated RNA polymerase II transcriptional coactivator p15 OS=Homo sapiens OX=9606 GN=SUB1 PE=1 SV=3	518.696	325.606	518.696	182.965
sp|O00422|SAP18_HUMAN	4	4	52	1.52322	KI-peptide	WT-peptide	17550	Histone deacetylase complex subunit SAP18 OS=Homo sapiens OX=9606 GN=SAP18 PE=1 SV=1	1225.08	804.27	1225.08	451.937
sp|Q9Y3Y2|CHTOP_HUMAN	4	4	45	1.51911	KI-peptide	WT-peptide	26380	Chromatin target of PRMT1 protein OS=Homo sapiens OX=9606 GN=CHTOP PE=1 SV=2	642.901	423.21	642.901	237.811
sp|Q92522|H1X_HUMAN	5	4	88	1.42635	WT-peptide	KI-peptide	22474	Histone H1x OS=Homo sapiens OX=9606 GN=H1FX PE=1 SV=1	1560.89	2226.39	1560.89	1251.05
sp|P45880|VDAC2_HUMAN	4	4	49	1.32773	KI-peptide	WT-peptide	31547	Voltage-dependent anion-selective channel protein 2 OS=Homo sapiens OX=9606 GN=VDAC2 PE=1 SV=2	235.329	177.242	235.329	99.5962
sp|O43660|PLRG1_HUMAN	4	4	49	1.3273	WT-peptide	KI-peptide	57158	Pleiotropic regulator 1 OS=Homo sapiens OX=9606 GN=PLRG1 PE=1 SV=1	148.011	196.454	148.011	110.392
sp|Q13838|DX39B_HUMAN	10	4	135	1.30889	KI-peptide	WT-peptide	48960	Spliceosome RNA helicase DDX39B OS=Homo sapiens OX=9606 GN=DDX39B PE=1 SV=1	696.223	531.918	696.223	298.896
sp|O00148|DX39A_HUMAN	10	4	155	1.30889	KI-peptide	WT-peptide	49098	ATP-dependent RNA helicase DDX39A OS=Homo sapiens OX=9606 GN=DDX39A PE=1 SV=2	471.509	360.236	471.509	202.424
sp|P04843|RPN1_HUMAN	4	4	55	1.30188	KI-peptide	WT-peptide	68527	Dolichyl-diphosphooligosaccharide--protein glycosyltransferase subunit 1 OS=Homo sapiens OX=9606 GN=RPN1 PE=1 SV=1	180.771	138.854	180.771	78.0248
sp|Q9H583|HEAT1_HUMAN	4	4	49	1.27883	KI-peptide	WT-peptide	242215	HEAT repeat-containing protein 1 OS=Homo sapiens OX=9606 GN=HEATR1 PE=1 SV=3	364.609	285.112	364.609	160.21
sp|Q8NEY8|PPHLN_HUMAN	4	4	40	1.24658	WT-peptide	KI-peptide	52705	Periphilin-1 OS=Homo sapiens OX=9606 GN=PPHLN1 PE=1 SV=2	344.378	429.293	344.378	241.229
sp|Q13823|NOG2_HUMAN	4	4	40	1.21625	KI-peptide	WT-peptide	83603	Nucleolar GTP-binding protein 2 OS=Homo sapiens OX=9606 GN=GNL2 PE=1 SV=1	186.28	153.159	186.28	86.0631
sp|P49411|EFTU_HUMAN	4	4	49	1.1627	WT-peptide	KI-peptide	49510	Elongation factor Tu, mitochondrial OS=Homo sapiens OX=9606 GN=TUFM PE=1 SV=2	157.915	183.608	157.915	103.173
sp|Q13185|CBX3_HUMAN	5	4	62	1.15997	WT-peptide	KI-peptide	20798	Chromobox protein homolog 3 OS=Homo sapiens OX=9606 GN=CBX3 PE=1 SV=4	188.861	219.073	188.861	123.102
sp|P40429|RL13A_HUMAN	4	4	58	1.09491	KI-peptide	WT-peptide	23562	60S ribosomal protein L13a OS=Homo sapiens OX=9606 GN=RPL13A PE=1 SV=2	2829.72	2584.43	2829.72	1452.25
sp|Q6DKI1|RL7L_HUMAN	4	4	49	1.09229	KI-peptide	WT-peptide	28643	60S ribosomal protein L7-like 1 OS=Homo sapiens OX=9606 GN=RPL7L1 PE=1 SV=1	288.235	263.882	288.235	148.281
sp|P35251|RFC1_HUMAN	3	3	35	61.4942	KI-peptide	WT-peptide	128175	Replication factor C subunit 1 OS=Homo sapiens OX=9606 GN=RFC1 PE=1 SV=4	64.7138	1.05236	64.7138	0.591342
sp|P13667|PDIA4_HUMAN	3	3	38	54.5439	WT-peptide	KI-peptide	72887	Protein disulfide-isomerase A4 OS=Homo sapiens OX=9606 GN=PDIA4 PE=1 SV=2	1.52733	83.3067	1.52733	46.8118
sp|Q5T653|RM02_HUMAN	4	3	65	30.081	KI-peptide	WT-peptide	33280	39S ribosomal protein L2, mitochondrial OS=Homo sapiens OX=9606 GN=MRPL2 PE=1 SV=2	225.438	7.49436	225.438	4.21124
sp|Q9HD33|RM47_HUMAN	4	3	46	27.4891	KI-peptide	WT-peptide	29432	39S ribosomal protein L47, mitochondrial OS=Homo sapiens OX=9606 GN=MRPL47 PE=1 SV=2	306.61	11.1539	306.61	6.2676
sp|Q8N5N7|RM50_HUMAN	3	3	40	25.0458	KI-peptide	WT-peptide	18313	39S ribosomal protein L50, mitochondrial OS=Homo sapiens OX=9606 GN=MRPL50 PE=1 SV=2	226.088	9.02695	226.088	5.07244
sp|P01040|CYTA_HUMAN	3	3	35	20.9813	KI-peptide	WT-peptide	11000	Cystatin-A OS=Homo sapiens OX=9606 GN=CSTA PE=1 SV=1	260.257	12.4042	260.257	6.9702
sp|Q13148|TADBP_HUMAN	3	3	72	17.8674	KI-peptide	WT-peptide	44711	TAR DNA-binding protein 43 OS=Homo sapiens OX=9606 GN=TARDBP PE=1 SV=1	562.617	31.4886	562.617	17.6941
sp|Q9BQ67|GRWD1_HUMAN	3	3	42	16.815	KI-peptide	WT-peptide	49388	Glutamate-rich WD repeat-containing protein 1 OS=Homo sapiens OX=9606 GN=GRWD1 PE=1 SV=1	79.9374	4.75394	79.9374	2.67134
sp|Q9P0M9|RM27_HUMAN	3	3	38	16.5682	KI-peptide	WT-peptide	16063	39S ribosomal protein L27, mitochondrial OS=Homo sapiens OX=9606 GN=MRPL27 PE=1 SV=1	287.577	17.3571	287.577	9.75335
sp|O75934|SPF27_HUMAN	3	3	44	15.6805	KI-peptide	WT-peptide	26115	Pre-mRNA-splicing factor SPF27 OS=Homo sapiens OX=9606 GN=BCAS2 PE=1 SV=1	142.183	9.06748	142.183	5.09521
sp|Q96PU8|QKI_HUMAN	3	3	28	15.1765	KI-peptide	WT-peptide	37647	Protein quaking OS=Homo sapiens OX=9606 GN=QKI PE=1 SV=1	132.435	8.72628	132.435	4.90348
sp|Q8IXM3|RM41_HUMAN	3	3	34	11.9526	KI-peptide	WT-peptide	15373	39S ribosomal protein L41, mitochondrial OS=Homo sapiens OX=9606 GN=MRPL41 PE=1 SV=1	337.847	28.2655	337.847	15.883
sp|Q5VTL8|PR38B_HUMAN	3	3	27	11.4378	KI-peptide	WT-peptide	64429	Pre-mRNA-splicing factor 38B OS=Homo sapiens OX=9606 GN=PRPF38B PE=1 SV=1	138.929	12.1465	138.929	6.82536
sp|P46013|KI67_HUMAN	3	3	34	11.3135	KI-peptide	WT-peptide	358474	Proliferation marker protein Ki-67 OS=Homo sapiens OX=9606 GN=MKI67 PE=1 SV=2	81.3635	7.1917	81.3635	4.04117
sp|P08579|RU2B_HUMAN	4	3	60	11.1393	KI-peptide	WT-peptide	25470	U2 small nuclear ribonucleoprotein B'' OS=Homo sapiens OX=9606 GN=SNRPB2 PE=1 SV=1	285.653	25.6438	285.653	14.4098
sp|Q14197|ICT1_HUMAN	3	3	43	10.6904	KI-peptide	WT-peptide	23615	Peptidyl-tRNA hydrolase ICT1, mitochondrial OS=Homo sapiens OX=9606 GN=MRPL58 PE=1 SV=1	434.336	40.6285	434.336	22.83
sp|Q9Y3D3|RT16_HUMAN	3	3	47	9.92152	KI-peptide	WT-peptide	15335	28S ribosomal protein S16, mitochondrial OS=Homo sapiens OX=9606 GN=MRPS16 PE=1 SV=1	1050.61	105.892	1050.61	59.5028
sp|Q9UQ35|SRRM2_HUMAN	3	3	29	9.74056	WT-peptide	KI-peptide	299438	Serine/arginine repetitive matrix protein 2 OS=Homo sapiens OX=9606 GN=SRRM2 PE=1 SV=2	61.0286	594.452	61.0286	334.035
sp|P31942|HNRH3_HUMAN	5	3	67	9.08015	KI-peptide	WT-peptide	36903	Heterogeneous nuclear ribonucleoprotein H3 OS=Homo sapiens OX=9606 GN=HNRNPH3 PE=1 SV=2	533.085	58.7088	533.085	32.9897
sp|Q9NQ55|SSF1_HUMAN	3	3	48	8.39639	KI-peptide	WT-peptide	53161	Suppressor of SWI4 1 homolog OS=Homo sapiens OX=9606 GN=PPAN PE=2 SV=1	77.0532	9.17695	77.0532	5.15672
sp|Q8NAV1|PR38A_HUMAN	4	3	48	8.1786	KI-peptide	WT-peptide	37453	Pre-mRNA-splicing factor 38A OS=Homo sapiens OX=9606 GN=PRPF38A PE=1 SV=1	282.123	34.4953	282.123	19.3837
sp|Q96A35|RM24_HUMAN	3	3	45	7.68647	KI-peptide	WT-peptide	24899	39S ribosomal protein L24, mitochondrial OS=Homo sapiens OX=9606 GN=MRPL24 PE=1 SV=1	314.686	40.9402	314.686	23.0052
sp|Q9NX24|NHP2_HUMAN	3	3	55	7.34825	KI-peptide	WT-peptide	17190	H/ACA ribonucleoprotein complex subunit 2 OS=Homo sapiens OX=9606 GN=NHP2 PE=1 SV=1	489.519	66.6172	489.519	37.4336
sp|Q9HCS7|SYF1_HUMAN	3	3	25	7.27973	KI-peptide	WT-peptide	99946	Pre-mRNA-splicing factor SYF1 OS=Homo sapiens OX=9606 GN=XAB2 PE=1 SV=2	97.4401	13.3851	97.4401	7.52139
sp|Q13123|RED_HUMAN	3	3	36	6.38884	KI-peptide	WT-peptide	65562	Protein Red OS=Homo sapiens OX=9606 GN=IK PE=1 SV=3	162.023	25.3603	162.023	14.2505
sp|Q16630|CPSF6_HUMAN	3	3	39	6.22994	KI-peptide	WT-peptide	59173	Cleavage and polyadenylation specificity factor subunit 6 OS=Homo sapiens OX=9606 GN=CPSF6 PE=1 SV=2	211.436	33.9386	211.436	19.0708
sp|Q9NWU5|RM22_HUMAN	4	3	49	6.0489	KI-peptide	WT-peptide	23626	39S ribosomal protein L22, mitochondrial OS=Homo sapiens OX=9606 GN=MRPL22 PE=1 SV=1	342.689	56.6531	342.689	31.8346
sp|O75525|KHDR3_HUMAN	6	3	65	5.99562	KI-peptide	WT-peptide	38776	KH domain-containing, RNA-binding, signal transduction-associated protein 3 OS=Homo sapiens OX=9606 GN=KHDRBS3 PE=1 SV=1	828.179	138.131	828.179	77.6186
cont|000124;sp|P81605|DCD_HUMAN	3	3	39	5.43603	KI-peptide	WT-peptide	11277	spt|P81605| Dermcidin precursor (Preproteolysin) (Contains: Survival-promoting peptide; DCD-1) [Homo sapiens (contaminant)]	667.391	122.772	667.391	68.9881
sp|Q8NBS9|TXND5_HUMAN	3	3	27	5.40336	WT-peptide	KI-peptide	47599	Thioredoxin domain-containing protein 5 OS=Homo sapiens OX=9606 GN=TXNDC5 PE=1 SV=2	44.225	238.964	44.225	134.279
sp|Q01844|EWS_HUMAN	3	3	37	4.94007	KI-peptide	WT-peptide	68436	RNA-binding protein EWS OS=Homo sapiens OX=9606 GN=EWSR1 PE=1 SV=1	490.928	99.3769	490.928	55.842
sp|O95232|LC7L3_HUMAN	3	3	59	4.55669	KI-peptide	WT-peptide	51435	Luc7-like protein 3 OS=Homo sapiens OX=9606 GN=LUC7L3 PE=1 SV=2	364.611	80.0167	364.611	44.9631
sp|Q96PK6|RBM14_HUMAN	4	3	39	4.52544	KI-peptide	WT-peptide	69449	RNA-binding protein 14 OS=Homo sapiens OX=9606 GN=RBM14 PE=1 SV=2	199.289	44.0374	199.289	24.7455
sp|A8MWD9|RUXGL_HUMAN;sp|P62308|RUXG_HUMAN	3	3	56	4.49888	KI-peptide	WT-peptide	8538	Putative small nuclear ribonucleoprotein G-like protein 15 OS=Homo sapiens OX=9606 GN=SNRPGP15 PE=5 SV=2	1229.93	273.386	1229.93	153.622
sp|P78332|RBM6_HUMAN	3	3	22	4.32696	WT-peptide	KI-peptide	128565	RNA-binding protein 6 OS=Homo sapiens OX=9606 GN=RBM6 PE=1 SV=5	44.2202	191.339	44.2202	107.518
sp|P49458|SRP09_HUMAN	3	3	40	4.14722	KI-peptide	WT-peptide	10105	Signal recognition particle 9 kDa protein OS=Homo sapiens OX=9606 GN=SRP9 PE=1 SV=2	479.421	115.601	479.421	64.9585
sp|P84103|SRSF3_HUMAN	7	3	114	4.06359	KI-peptide	WT-peptide	19318	Serine/arginine-rich splicing factor 3 OS=Homo sapiens OX=9606 GN=SRSF3 PE=1 SV=1	3325.35	818.328	3325.35	459.836
sp|O60508|PRP17_HUMAN	3	3	31	3.66288	KI-peptide	WT-peptide	65479	Pre-mRNA-processing factor 17 OS=Homo sapiens OX=9606 GN=CDC40 PE=1 SV=1	176.273	48.1241	176.273	27.0419
sp|O43447|PPIH_HUMAN	3	3	30	3.57109	KI-peptide	WT-peptide	19196	Peptidyl-prolyl cis-trans isomerase H OS=Homo sapiens OX=9606 GN=PPIH PE=1 SV=1	128.441	35.9669	128.441	20.2106
cont|000002;cont|000062;cont|000086;cont|000088;cont|000101;cont|000137	9	3	114	3.48312	WT-peptide	KI-peptide	23978	gi|67549|pir||TRBOTR trypsin (EC 3.4.21.4) precursor - bovine [Bos taurus (contaminant)]	178.086	620.294	178.086	348.557
sp|Q13263|TIF1B_HUMAN	3	3	30	3.45523	KI-peptide	WT-peptide	88493	Transcription intermediary factor 1-beta OS=Homo sapiens OX=9606 GN=TRIM28 PE=1 SV=5	135.026	39.0788	135.026	21.9592
sp|Q9Y5J1|UTP18_HUMAN	4	3	46	3.13922	KI-peptide	WT-peptide	61964	U3 small nucleolar RNA-associated protein 18 homolog OS=Homo sapiens OX=9606 GN=UTP18 PE=1 SV=3	235.444	75.0008	235.444	42.1446
sp|P37108|SRP14_HUMAN	3	3	45	2.80618	KI-peptide	WT-peptide	14561	Signal recognition particle 14 kDa protein OS=Homo sapiens OX=9606 GN=SRP14 PE=1 SV=2	484.787	172.757	484.787	97.0757
sp|Q15428|SF3A2_HUMAN	3	3	28	2.7746	KI-peptide	WT-peptide	49224	Splicing factor 3A subunit 2 OS=Homo sapiens OX=9606 GN=SF3A2 PE=1 SV=2	276.069	99.4985	276.069	55.9104
sp|Q9Y3C1|NOP16_HUMAN	3	3	29	2.58825	KI-peptide	WT-peptide	21175	Nucleolar protein 16 OS=Homo sapiens OX=9606 GN=NOP16 PE=1 SV=2	185.679	71.739	185.679	40.3117
sp|Q03701|CEBPZ_HUMAN	3	3	29	2.50888	KI-peptide	WT-peptide	120898	CCAAT/enhancer-binding protein zeta OS=Homo sapiens OX=9606 GN=CEBPZ PE=1 SV=3	66.4821	26.4988	66.4821	14.8902
sp|Q8NCA5|FA98A_HUMAN	5	3	69	2.43911	KI-peptide	WT-peptide	55366	Protein FAM98A OS=Homo sapiens OX=9606 GN=FAM98A PE=1 SV=1	353.592	144.967	353.592	81.4603
sp|Q13601|KRR1_HUMAN	4	3	46	2.30691	KI-peptide	WT-peptide	43638	KRR1 small subunit processome component homolog OS=Homo sapiens OX=9606 GN=KRR1 PE=1 SV=4	189.505	82.1469	189.505	46.1601
sp|P62910|RL32_HUMAN	3	3	39	2.30653	KI-peptide	WT-peptide	15850	60S ribosomal protein L32 OS=Homo sapiens OX=9606 GN=RPL32 PE=1 SV=2	598.992	259.694	598.992	145.928
sp|Q9NY61|AATF_HUMAN	3	3	41	2.25006	KI-peptide	WT-peptide	63094	Protein AATF OS=Homo sapiens OX=9606 GN=AATF PE=1 SV=1	162.782	72.3456	162.782	40.6525
sp|P61247|RS3A_HUMAN	3	3	30	2.15248	KI-peptide	WT-peptide	29926	40S ribosomal protein S3a OS=Homo sapiens OX=9606 GN=RPS3A PE=1 SV=2	202.03	93.8595	202.03	52.7416
sp|Q13427|PPIG_HUMAN	4	3	53	2.07106	KI-peptide	WT-peptide	88564	Peptidyl-prolyl cis-trans isomerase G OS=Homo sapiens OX=9606 GN=PPIG PE=1 SV=2	279.767	135.084	279.767	75.9066
sp|Q71DI3|H32_HUMAN	10	3	244	2.03002	KI-peptide	WT-peptide	15379	Histone H3.2 OS=Homo sapiens OX=9606 GN=HIST2H3A PE=1 SV=3	6919.95	3408.81	6919.95	1915.49
sp|P62277|RS13_HUMAN	3	3	34	1.85032	KI-peptide	WT-peptide	17212	40S ribosomal protein S13 OS=Homo sapiens OX=9606 GN=RPS13 PE=1 SV=2	362.932	196.145	362.932	110.218
sp|P62979|RS27A_HUMAN	3	3	54	1.83754	KI-peptide	WT-peptide	17953	Ubiquitin-40S ribosomal protein S27a OS=Homo sapiens OX=9606 GN=RPS27A PE=1 SV=2	834.543	454.162	834.543	255.204
sp|P62829|RL23_HUMAN	4	3	55	1.818	KI-peptide	WT-peptide	14856	60S ribosomal protein L23 OS=Homo sapiens OX=9606 GN=RPL23 PE=1 SV=1	840.126	462.115	840.126	259.672
sp|P06753|TPM3_HUMAN	3	3	31	1.7971	WT-peptide	KI-peptide	32930	Tropomyosin alpha-3 chain OS=Homo sapiens OX=9606 GN=TPM3 PE=1 SV=2	169.051	303.8	169.051	170.712
sp|Q13243|SRSF5_HUMAN	4	3	47	1.73672	KI-peptide	WT-peptide	31245	Serine/arginine-rich splicing factor 5 OS=Homo sapiens OX=9606 GN=SRSF5 PE=1 SV=1	189.653	109.202	189.653	61.3629
sp|P62937|PPIA_HUMAN	3	3	28	1.70185	WT-peptide	KI-peptide	18001	Peptidyl-prolyl cis-trans isomerase A OS=Homo sapiens OX=9606 GN=PPIA PE=1 SV=2	68.0101	115.743	68.0101	65.0386
sp|P62244|RS15A_HUMAN	3	3	24	1.56295	WT-peptide	KI-peptide	14830	40S ribosomal protein S15a OS=Homo sapiens OX=9606 GN=RPS15A PE=1 SV=2	298.266	466.175	298.266	261.954
sp|O15213|WDR46_HUMAN	3	3	42	1.50845	KI-peptide	WT-peptide	68029	WD repeat-containing protein 46 OS=Homo sapiens OX=9606 GN=WDR46 PE=1 SV=3	263.213	174.492	263.213	98.0508
sp|Q5QJE6|TDIF2_HUMAN	3	3	36	1.44759	KI-peptide	WT-peptide	84418	Deoxynucleotidyltransferase terminal-interacting protein 2 OS=Homo sapiens OX=9606 GN=DNTTIP2 PE=1 SV=2	360.109	248.764	360.109	139.786
sp|P18621|RL17_HUMAN	3	3	28	1.38303	KI-peptide	WT-peptide	21383	60S ribosomal protein L17 OS=Homo sapiens OX=9606 GN=RPL17 PE=1 SV=3	455.897	329.636	455.897	185.23
sp|Q9NV31|IMP3_HUMAN	3	3	36	1.34367	KI-peptide	WT-peptide	21837	U3 small nucleolar ribonucleoprotein protein IMP3 OS=Homo sapiens OX=9606 GN=IMP3 PE=1 SV=1	183.007	136.199	183.007	76.5331
sp|O60814|H2B1K_HUMAN;sp|P57053|H2BFS_HUMAN;sp|P58876|H2B1D_HUMAN;sp|P62807|H2B1C_HUMAN;sp|Q5QNW6|H2B2F_HUMAN;sp|Q93079|H2B1H_HUMAN;sp|Q99877|H2B1N_HUMAN;sp|Q99879|H2B1M_HUMAN;sp|Q99880|H2B1L_HUMAN	21	3	377	1.33794	KI-peptide	WT-peptide	13882	Histone H2B type 1-K OS=Homo sapiens OX=9606 GN=HIST1H2BK PE=1 SV=3	40326.8	30140.9	40326.8	16936.8
sp|P04406|G3P_HUMAN	4	3	49	1.33005	WT-peptide	KI-peptide	36030	Glyceraldehyde-3-phosphate dehydrogenase OS=Homo sapiens OX=9606 GN=GAPDH PE=1 SV=3	79.8002	106.138	79.8002	59.6413
sp|Q96G21|IMP4_HUMAN	3	3	28	1.26452	WT-peptide	KI-peptide	33736	U3 small nucleolar ribonucleoprotein protein IMP4 OS=Homo sapiens OX=9606 GN=IMP4 PE=1 SV=1	105.027	132.808	105.027	74.6279
sp|P0C0S5|H2AZ_HUMAN;sp|Q71UI9|H2AV_HUMAN	7	3	86	1.24162	KI-peptide	WT-peptide	13545	Histone H2A.Z OS=Homo sapiens OX=9606 GN=H2AFZ PE=1 SV=2	16852.1	13572.7	16852.1	7626.78
sp|P40939|ECHA_HUMAN	3	3	24	1.23954	KI-peptide	WT-peptide	82947	Trifunctional enzyme subunit alpha, mitochondrial OS=Homo sapiens OX=9606 GN=HADHA PE=1 SV=2	214.529	173.072	214.529	97.2527
sp|Q9Y3U8|RL36_HUMAN	4	3	52	1.16272	KI-peptide	WT-peptide	12246	60S ribosomal protein L36 OS=Homo sapiens OX=9606 GN=RPL36 PE=1 SV=3	1440.5	1238.91	1440.5	696.171
sp|Q06830|PRDX1_HUMAN	3	3	26	1.12856	KI-peptide	WT-peptide	22096	Peroxiredoxin-1 OS=Homo sapiens OX=9606 GN=PRDX1 PE=1 SV=1	263.369	233.368	263.369	131.135
sp|P62913|RL11_HUMAN	3	3	58	1.12004	KI-peptide	WT-peptide	20240	60S ribosomal protein L11 OS=Homo sapiens OX=9606 GN=RPL11 PE=1 SV=2	626.904	559.715	626.904	314.516
sp|Q07021|C1QBP_HUMAN	3	3	32	1.04161	KI-peptide	WT-peptide	31343	Complement component 1 Q subcomponent-binding protein, mitochondrial OS=Homo sapiens OX=9606 GN=C1QBP PE=1 SV=1	112.1	107.621	112.1	60.4747
sp|Q8IX01|SUGP2_HUMAN	2	2	31	Infinity	KI-peptide	WT-peptide	120132	SURP and G-patch domain-containing protein 2 OS=Homo sapiens OX=9606 GN=SUGP2 PE=1 SV=2	69.0157	0	69.0157	0
sp|O43670|ZN207_HUMAN	2	2	18	650.046	KI-peptide	WT-peptide	50717	BUB3-interacting and GLEBS motif-containing protein ZNF207 OS=Homo sapiens OX=9606 GN=ZNF207 PE=1 SV=1	141.319	0.217399	141.319	0.122161
sp|Q9Y3D5|RT18C_HUMAN	2	2	27	111.891	KI-peptide	WT-peptide	15839	28S ribosomal protein S18c, mitochondrial OS=Homo sapiens OX=9606 GN=MRPS18C PE=1 SV=1	329.152	2.94172	329.152	1.65302
sp|Q9UIG0|BAZ1B_HUMAN	2	2	20	74.2124	KI-peptide	WT-peptide	170796	Tyrosine-protein kinase BAZ1B OS=Homo sapiens OX=9606 GN=BAZ1B PE=1 SV=2	60.0675	0.809399	60.0675	0.454819
sp|P49750|YLPM1_HUMAN	2	2	29	45.3866	KI-peptide	WT-peptide	241495	YLP motif-containing protein 1 OS=Homo sapiens OX=9606 GN=YLPM1 PE=1 SV=4	170.435	3.75519	170.435	2.11012
sp|P13674|P4HA1_HUMAN	2	2	19	24.4948	WT-peptide	KI-peptide	61011	Prolyl 4-hydroxylase subunit alpha-1 OS=Homo sapiens OX=9606 GN=P4HA1 PE=1 SV=2	2.63614	64.5716	2.63614	36.2842
sp|P42285|MTREX_HUMAN	2	2	28	19.9133	KI-peptide	WT-peptide	117729	Exosome RNA helicase MTR4 OS=Homo sapiens OX=9606 GN=MTREX PE=1 SV=3	66.1569	3.32225	66.1569	1.86684
sp|Q6UN15|FIP1_HUMAN	2	2	19	18.0417	KI-peptide	WT-peptide	66487	Pre-mRNA 3'-end-processing factor FIP1 OS=Homo sapiens OX=9606 GN=FIP1L1 PE=1 SV=1	183.655	10.1795	183.655	5.72007
sp|P82921|RT21_HUMAN	2	2	38	14.3197	KI-peptide	WT-peptide	10681	28S ribosomal protein S21, mitochondrial OS=Homo sapiens OX=9606 GN=MRPS21 PE=1 SV=3	570.732	39.8564	570.732	22.3962
sp|Q2TB10|ZN800_HUMAN	2	2	15	13.235	KI-peptide	WT-peptide	75189	Zinc finger protein 800 OS=Homo sapiens OX=9606 GN=ZNF800 PE=1 SV=1	95.2666	7.19806	95.2666	4.04475
sp|Q02978|M2OM_HUMAN	2	2	19	12.4045	KI-peptide	WT-peptide	34040	Mitochondrial 2-oxoglutarate/malate carrier protein OS=Homo sapiens OX=9606 GN=SLC25A11 PE=1 SV=3	97.1781	7.83411	97.1781	4.40215
sp|Q92804|RBP56_HUMAN	4	2	104	11.0285	KI-peptide	WT-peptide	61793	TATA-binding protein-associated factor 2N OS=Homo sapiens OX=9606 GN=TAF15 PE=1 SV=1	852.84	77.3309	852.84	43.4539
sp|Q52LJ0|FA98B_HUMAN	5	2	64	8.60607	KI-peptide	WT-peptide	37167	Protein FAM98B OS=Homo sapiens OX=9606 GN=FAM98B PE=1 SV=1	209.026	24.2882	209.026	13.6481
sp|Q9NYH9|UTP6_HUMAN	2	2	20	8.47737	KI-peptide	WT-peptide	70149	U3 small nucleolar RNA-associated protein 6 homolog OS=Homo sapiens OX=9606 GN=UTP6 PE=2 SV=2	141.887	16.7372	141.887	9.40497
sp|Q8IUX4|ABC3F_HUMAN	6	2	80	7.77967	KI-peptide	WT-peptide	44991	DNA dC->dU-editing enzyme APOBEC-3F OS=Homo sapiens OX=9606 GN=APOBEC3F PE=1 SV=3	166.437	21.3938	166.437	12.0217
sp|P69905|HBA_HUMAN	2	2	25	7.48	WT-peptide	KI-peptide	15248	Hemoglobin subunit alpha OS=Homo sapiens OX=9606 GN=HBA1 PE=1 SV=2	132.616	991.97	132.616	557.409
sp|Q96E39|RMXL1_HUMAN	20	2	300	7.25103	KI-peptide	WT-peptide	42116	RNA binding motif protein, X-linked-like-1 OS=Homo sapiens OX=9606 GN=RBMXL1 PE=1 SV=1	1245.96	171.832	1245.96	96.5563
sp|P49761|CLK3_HUMAN	2	2	17	7.1328	KI-peptide	WT-peptide	73469	Dual specificity protein kinase CLK3 OS=Homo sapiens OX=9606 GN=CLK3 PE=1 SV=3	72.7944	10.2056	72.7944	5.73473
sp|O15042|SR140_HUMAN	3	2	38	6.45391	KI-peptide	WT-peptide	118219	U2 snRNP-associated SURP motif-containing protein OS=Homo sapiens OX=9606 GN=U2SURP PE=1 SV=2	105.183	16.2975	105.183	9.15793
sp|P00747|PLMN_HUMAN	2	2	28	6.43771	WT-peptide	KI-peptide	90510	Plasminogen OS=Homo sapiens OX=9606 GN=PLG PE=1 SV=2	28.9854	186.6	28.9854	104.854
sp|P55081|MFAP1_HUMAN	2	2	25	6.15767	KI-peptide	WT-peptide	51927	Microfibrillar-associated protein 1 OS=Homo sapiens OX=9606 GN=MFAP1 PE=1 SV=2	310.261	50.386	310.261	28.313
sp|Q9Y324|FCF1_HUMAN	2	2	19	6.13204	KI-peptide	WT-peptide	23354	rRNA-processing protein FCF1 homolog OS=Homo sapiens OX=9606 GN=FCF1 PE=2 SV=1	149.688	24.4108	149.688	13.717
sp|O75940|SPF30_HUMAN	2	2	24	5.95095	KI-peptide	WT-peptide	26694	Survival of motor neuron-related-splicing factor 30 OS=Homo sapiens OX=9606 GN=SMNDC1 PE=1 SV=1	170.137	28.5899	170.137	16.0653
sp|P42167|LAP2B_HUMAN	2	2	24	5.75084	KI-peptide	WT-peptide	50639	Lamina-associated polypeptide 2, isoforms beta/gamma OS=Homo sapiens OX=9606 GN=TMPO PE=1 SV=2	194.527	33.8258	194.527	19.0074
sp|Q9UNP9|PPIE_HUMAN	2	2	23	5.70864	KI-peptide	WT-peptide	33410	Peptidyl-prolyl cis-trans isomerase E OS=Homo sapiens OX=9606 GN=PPIE PE=1 SV=1	65.2963	11.4382	65.2963	6.42734
sp|O43684|BUB3_HUMAN	2	2	24	5.58373	KI-peptide	WT-peptide	37131	Mitotic checkpoint protein BUB3 OS=Homo sapiens OX=9606 GN=BUB3 PE=1 SV=1	162.569	29.1147	162.569	16.3602
sp|Q9BWE0|REPI1_HUMAN	2	2	21	5.52205	KI-peptide	WT-peptide	63534	Replication initiator 1 OS=Homo sapiens OX=9606 GN=REPIN1 PE=1 SV=1	317.032	57.4119	317.032	32.261
sp|Q13523|PRP4B_HUMAN	2	2	24	5.41915	KI-peptide	WT-peptide	116916	Serine/threonine-protein kinase PRP4 homolog OS=Homo sapiens OX=9606 GN=PRPF4B PE=1 SV=3	73.3527	13.5358	73.3527	7.60607
sp|Q96T58|MINT_HUMAN	2	2	16	5.28891	WT-peptide	KI-peptide	402004	Msx2-interacting protein OS=Homo sapiens OX=9606 GN=SPEN PE=1 SV=1	50.8812	269.106	50.8812	151.216
sp|Q9UMY1|NOL7_HUMAN	2	2	22	5.2348	KI-peptide	WT-peptide	29409	Nucleolar protein 7 OS=Homo sapiens OX=9606 GN=NOL7 PE=1 SV=2	176.868	33.7871	176.868	18.9857
sp|P82932|RT06_HUMAN	3	2	37	5.15332	KI-peptide	WT-peptide	14218	28S ribosomal protein S6, mitochondrial OS=Homo sapiens OX=9606 GN=MRPS6 PE=1 SV=3	761.879	147.842	761.879	83.0758
sp|Q9Y6G3|RM42_HUMAN	2	2	23	5.12803	KI-peptide	WT-peptide	16650	39S ribosomal protein L42, mitochondrial OS=Homo sapiens OX=9606 GN=MRPL42 PE=1 SV=1	326.111	63.5938	326.111	35.7347
sp|P52815|RM12_HUMAN	2	2	19	4.62931	KI-peptide	WT-peptide	21335	39S ribosomal protein L12, mitochondrial OS=Homo sapiens OX=9606 GN=MRPL12 PE=1 SV=2	128.354	27.7264	128.354	15.5801
sp|Q9Y3A4|RRP7A_HUMAN	3	2	27	4.62881	KI-peptide	WT-peptide	32314	Ribosomal RNA-processing protein 7 homolog A OS=Homo sapiens OX=9606 GN=RRP7A PE=1 SV=2	233.33	50.4082	233.33	28.3255
sp|Q8TEM1|PO210_HUMAN	2	2	20	4.54071	KI-peptide	WT-peptide	204983	Nuclear pore membrane glycoprotein 210 OS=Homo sapiens OX=9606 GN=NUP210 PE=1 SV=3	93.2492	20.5363	93.2492	11.5398
sp|P09234|RU1C_HUMAN	2	2	41	4.50301	KI-peptide	WT-peptide	17381	U1 small nuclear ribonucleoprotein C OS=Homo sapiens OX=9606 GN=SNRPC PE=1 SV=1	1171.65	260.193	1171.65	146.208
sp|Q12931|TRAP1_HUMAN	2	2	18	4.40233	WT-peptide	KI-peptide	80060	Heat shock protein 75 kDa, mitochondrial OS=Homo sapiens OX=9606 GN=TRAP1 PE=1 SV=3	27.8522	122.615	27.8522	68.8998
sp|P60709|ACTB_HUMAN	27	2	546	4.25847	WT-peptide	KI-peptide	41710	Actin, cytoplasmic 1 OS=Homo sapiens OX=9606 GN=ACTB PE=1 SV=1	1223.01	5208.15	1223.01	2926.57
sp|P63261|ACTG_HUMAN	27	2	546	4.25847	WT-peptide	KI-peptide	41766	Actin, cytoplasmic 2 OS=Homo sapiens OX=9606 GN=ACTG1 PE=1 SV=1	1146.67	4883.06	1146.67	2743.9
sp|P49711|CTCF_HUMAN	2	2	19	3.90053	KI-peptide	WT-peptide	82732	Transcriptional repressor CTCF OS=Homo sapiens OX=9606 GN=CTCF PE=1 SV=1	298.492	76.5261	298.492	43.0017
sp|Q4G0J3|LARP7_HUMAN	2	2	19	3.49895	KI-peptide	WT-peptide	66857	La-related protein 7 OS=Homo sapiens OX=9606 GN=LARP7 PE=1 SV=1	105.21	30.0689	105.21	16.8963
sp|Q9H8H2|DDX31_HUMAN	2	2	21	3.42334	KI-peptide	WT-peptide	94029	Probable ATP-dependent RNA helicase DDX31 OS=Homo sapiens OX=9606 GN=DDX31 PE=1 SV=2	70.7739	20.6739	70.7739	11.6171
sp|Q15208|STK38_HUMAN	2	2	16	3.17081	WT-peptide	KI-peptide	54155	Serine/threonine-protein kinase 38 OS=Homo sapiens OX=9606 GN=STK38 PE=1 SV=1	25.7863	81.7633	25.7863	45.9446
sp|Q15365|PCBP1_HUMAN	3	2	38	2.88432	KI-peptide	WT-peptide	37474	Poly(rC)-binding protein 1 OS=Homo sapiens OX=9606 GN=PCBP1 PE=1 SV=2	212.616	73.7144	212.616	41.4217
sp|P56182|RRP1_HUMAN	2	2	28	2.82298	KI-peptide	WT-peptide	52807	Ribosomal RNA processing protein 1 homolog A OS=Homo sapiens OX=9606 GN=RRP1 PE=1 SV=1	204.846	72.5637	204.846	40.7751
sp|Q9Y3A2|UTP11_HUMAN	2	2	18	2.71514	KI-peptide	WT-peptide	30428	Probable U3 small nucleolar RNA-associated protein 11 OS=Homo sapiens OX=9606 GN=UTP11 PE=1 SV=2	109.11	40.1858	109.11	22.5812
sp|O75475|PSIP1_HUMAN	2	2	20	2.70392	KI-peptide	WT-peptide	60067	PC4 and SFRS1-interacting protein OS=Homo sapiens OX=9606 GN=PSIP1 PE=1 SV=1	106.119	39.2461	106.119	22.0532
sp|Q14839|CHD4_HUMAN	2	2	17	2.55371	KI-peptide	WT-peptide	217867	Chromodomain-helicase-DNA-binding protein 4 OS=Homo sapiens OX=9606 GN=CHD4 PE=1 SV=2	46.2009	18.0917	46.2009	10.1661
sp|P68431|H31_HUMAN	6	2	129	2.45301	KI-peptide	WT-peptide	15394	Histone H3.1 OS=Homo sapiens OX=9606 GN=HIST1H3A PE=1 SV=2	1561.77	636.674	1561.77	357.761
sp|P51531|SMCA2_HUMAN;sp|P51532|SMCA4_HUMAN	2	2	17	2.39944	KI-peptide	WT-peptide	181166	Probable global transcription activator SNF2L2 OS=Homo sapiens OX=9606 GN=SMARCA2 PE=1 SV=2	84.624	35.2682	84.624	19.818
sp|Q6P1L8|RM14_HUMAN	2	2	19	2.39522	KI-peptide	WT-peptide	15937	39S ribosomal protein L14, mitochondrial OS=Homo sapiens OX=9606 GN=MRPL14 PE=1 SV=1	128.125	53.4918	128.125	30.0582
sp|P14373|TRI27_HUMAN	2	2	18	2.32461	KI-peptide	WT-peptide	58452	Zinc finger protein RFP OS=Homo sapiens OX=9606 GN=TRIM27 PE=1 SV=1	65.468	28.163	65.468	15.8254
sp|P39019|RS19_HUMAN	2	2	20	2.30102	WT-peptide	KI-peptide	16051	40S ribosomal protein S19 OS=Homo sapiens OX=9606 GN=RPS19 PE=1 SV=2	159.247	366.431	159.247	205.906
sp|P23378|GCSP_HUMAN	2	2	19	2.2212	WT-peptide	KI-peptide	112657	Glycine dehydrogenase (decarboxylating), mitochondrial OS=Homo sapiens OX=9606 GN=GLDC PE=1 SV=2	62.9662	139.86	62.9662	78.5905
sp|O43159|RRP8_HUMAN	2	2	24	2.21756	KI-peptide	WT-peptide	50683	Ribosomal RNA-processing protein 8 OS=Homo sapiens OX=9606 GN=RRP8 PE=1 SV=2	163.437	73.7012	163.437	41.4143
sp|O00139|KIF2A_HUMAN	2	2	18	2.14229	KI-peptide	WT-peptide	79905	Kinesin-like protein KIF2A OS=Homo sapiens OX=9606 GN=KIF2A PE=1 SV=3	179.801	83.9293	179.801	47.1617
sp|Q9Y3C6|PPIL1_HUMAN	2	2	32	2.12838	KI-peptide	WT-peptide	18225	Peptidyl-prolyl cis-trans isomerase-like 1 OS=Homo sapiens OX=9606 GN=PPIL1 PE=1 SV=1	261.579	122.901	261.579	69.0607
sp|O75683|SURF6_HUMAN	2	2	18	2.08689	KI-peptide	WT-peptide	41426	Surfeit locus protein 6 OS=Homo sapiens OX=9606 GN=SURF6 PE=1 SV=3	370.253	177.419	370.253	99.6954
sp|Q8TCJ2|STT3B_HUMAN	2	2	15	1.9915	KI-peptide	WT-peptide	93614	Dolichyl-diphosphooligosaccharide--protein glycosyltransferase subunit STT3B OS=Homo sapiens OX=9606 GN=STT3B PE=1 SV=1	115.18	57.8356	115.18	32.4991
sp|P33992|MCM5_HUMAN	2	2	22	1.96436	KI-peptide	WT-peptide	82233	DNA replication licensing factor MCM5 OS=Homo sapiens OX=9606 GN=MCM5 PE=1 SV=5	54.4579	27.7229	54.4579	15.5781
sp|Q9Y383|LC7L2_HUMAN	2	2	23	1.90122	KI-peptide	WT-peptide	46486	Putative RNA-binding protein Luc7-like 2 OS=Homo sapiens OX=9606 GN=LUC7L2 PE=1 SV=2	123.466	64.9402	123.466	36.4913
sp|Q9Y291|RT33_HUMAN	2	2	18	1.79424	KI-peptide	WT-peptide	12621	28S ribosomal protein S33, mitochondrial OS=Homo sapiens OX=9606 GN=MRPS33 PE=1 SV=1	412.994	230.177	412.994	129.342
sp|P61254|RL26_HUMAN;sp|Q9UNX3|RL26L_HUMAN	2	2	21	1.71277	KI-peptide	WT-peptide	17248	60S ribosomal protein L26 OS=Homo sapiens OX=9606 GN=RPL26 PE=1 SV=1	1234.39	720.697	1234.39	404.975
sp|Q9BQ75|CMS1_HUMAN	2	2	18	1.66987	KI-peptide	WT-peptide	31864	Protein CMSS1 OS=Homo sapiens OX=9606 GN=CMSS1 PE=1 SV=2	49.9619	29.9197	49.9619	16.8125
sp|P08670|VIME_HUMAN	3	2	25	1.57313	WT-peptide	KI-peptide	53619	Vimentin OS=Homo sapiens OX=9606 GN=VIM PE=1 SV=4	53.2733	83.806	53.2733	47.0924
sp|P82914|RT15_HUMAN	3	2	27	1.56453	KI-peptide	WT-peptide	29823	28S ribosomal protein S15, mitochondrial OS=Homo sapiens OX=9606 GN=MRPS15 PE=1 SV=1	334.757	213.966	334.757	120.232
sp|P61204|ARF3_HUMAN;sp|P84077|ARF1_HUMAN;sp|P84085|ARF5_HUMAN;sp|P18085|ARF4_HUMAN	2	2	17	1.49787	WT-peptide	KI-peptide	20588	ADP-ribosylation factor 3 OS=Homo sapiens OX=9606 GN=ARF3 PE=1 SV=2	90.0344	134.86	90.0344	75.7807
sp|P11388|TOP2A_HUMAN	2	2	24	1.49395	KI-peptide	WT-peptide	174276	DNA topoisomerase 2-alpha OS=Homo sapiens OX=9606 GN=TOP2A PE=1 SV=3	135.624	90.7826	135.624	51.0127
sp|O95299|NDUAA_HUMAN	2	2	17	1.48032	WT-peptide	KI-peptide	40725	NADH dehydrogenase [ubiquinone] 1 alpha subcomplex subunit 10, mitochondrial OS=Homo sapiens OX=9606 GN=NDUFA10 PE=1 SV=1	128.79	190.651	128.79	107.131
sp|P16104|H2AX_HUMAN;sp|Q96QV6|H2A1A_HUMAN;sp|Q8IUE6|H2A2B_HUMAN	10	2	170	1.44001	KI-peptide	WT-peptide	15135	Histone H2AX OS=Homo sapiens OX=9606 GN=H2AFX PE=1 SV=2	36187.9	25130.4	36187.9	14121.3
sp|P13639|EF2_HUMAN	3	2	25	1.41404	WT-peptide	KI-peptide	95277	Elongation factor 2 OS=Homo sapiens OX=9606 GN=EEF2 PE=1 SV=4	168.398	238.12	168.398	133.805
sp|P35268|RL22_HUMAN	3	2	57	1.33043	KI-peptide	WT-peptide	14778	60S ribosomal protein L22 OS=Homo sapiens OX=9606 GN=RPL22 PE=1 SV=2	500.508	376.201	500.508	211.395
sp|P06899|H2B1J_HUMAN;sp|P23527|H2B1O_HUMAN;sp|P33778|H2B1B_HUMAN;sp|Q16778|H2B2E_HUMAN;sp|Q8N257|H2B3B_HUMAN;sp|Q6DN03|H2B2C_HUMAN;sp|Q6DRA6|H2B2D_HUMAN	20	2	366	1.31096	KI-peptide	WT-peptide	13896	Histone H2B type 1-J OS=Homo sapiens OX=9606 GN=HIST1H2BJ PE=1 SV=3	24759.3	18886.5	24759.3	10612.7
sp|P49207|RL34_HUMAN	2	2	21	1.24688	KI-peptide	WT-peptide	13284	60S ribosomal protein L34 OS=Homo sapiens OX=9606 GN=RPL34 PE=1 SV=3	1344.78	1078.52	1344.78	606.041
sp|P62310|LSM3_HUMAN	2	2	22	1.07636	WT-peptide	KI-peptide	11838	U6 snRNA-associated Sm-like protein LSm3 OS=Homo sapiens OX=9606 GN=LSM3 PE=1 SV=2	305.331	328.647	305.331	184.674
sp|P46779|RL28_HUMAN	2	2	23	1.02793	WT-peptide	KI-peptide	15738	60S ribosomal protein L28 OS=Homo sapiens OX=9606 GN=RPL28 PE=1 SV=3	333.111	342.414	333.111	192.41
sp|Q9Y3T9|NOC2L_HUMAN	2	2	15	1.0217	KI-peptide	WT-peptide	84866	Nucleolar complex protein 2 homolog OS=Homo sapiens OX=9606 GN=NOC2L PE=1 SV=4	92.5163	90.5511	92.5163	50.8826
sp|Q7Z3K3|POGZ_HUMAN	2	2	20	1.00151	KI-peptide	WT-peptide	155245	Pogo transposable element with ZNF domain OS=Homo sapiens OX=9606 GN=POGZ PE=1 SV=2	384.088	383.508	384.088	215.501
sp|Q9Y3B9|RRP15_HUMAN	2	2	19	1.00099	KI-peptide	WT-peptide	31465	RRP15-like protein OS=Homo sapiens OX=9606 GN=RRP15 PE=1 SV=2	150.498	150.349	150.498	84.4844
