# Supplementary material for: ILF2 enhances the DNA cytosine deaminase activity of tumor mutator APOBEC3B in multiple myeloma cells
Source: Sci Rep. 2022 Feb 10;12:2278. doi: 10.1038/s41598-022-06226-3 (PMC8831623; doi:10.1038/s41598-022-06226-3)
Supplement: Supplementary file 2 — Supplementary Information 2. [file 41598_2022_6226_MOESM2_ESM.xlsx]

## Sheet: Supplementary dataset file 2
									Normalized abundance		Raw abundance
Accession	Peptide count	Unique peptides	Confidence score	Max fold change	Highest mean condition	Lowest mean condition	Mass	Description	RPMI-KI	RPMI-WT	RPMI-KI	RPMI-WT
sp|P02751|FINC_HUMAN	64	63	1172	50.0541	KI	WT	262460	Fibronectin OS=Homo sapiens OX=9606 GN=FN1 PE=1 SV=4	2873.18	57.4015	2873.18	77.3071
sp|P35579|MYH9_HUMAN	60	60	991	5.08278	KI	WT	226392	Myosin-9 OS=Homo sapiens OX=9606 GN=MYH9 PE=1 SV=4	2386.34	469.496	2386.34	632.307
cont|000023;cont|000040;cont|000141;cont|000143;cont|000032;cont|000144;cont|000142	52	49	924	2.26811	KI	WT	23458	gi|494360|pdb|1MCT|A Chain A, Trypsin (E.C.3.4.21.4) Complexed With Inhibitor From Bitter Gourd [Sus scrofa (Contaminant)]	94547.8	41685.8	94547.8	56141.5
sp|P14866|HNRPL_HUMAN	44	44	845	147.318	KI	WT	64092	Heterogeneous nuclear ribonucleoprotein L OS=Homo sapiens OX=9606 GN=HNRNPL PE=1 SV=2	21567.4	146.401	21567.4	197.169
sp|P09651|ROA1_HUMAN;sp|Q32P51|RA1L2_HUMAN	46	41	841	251.909	KI	WT	38723	Heterogeneous nuclear ribonucleoprotein A1 OS=Homo sapiens OX=9606 GN=HNRNPA1 PE=1 SV=5	72566.6	288.067	72566.6	387.963
sp|Q12906|ILF3_HUMAN	43	40	896	471.921	KI	WT	95279	Interleukin enhancer-binding factor 3 OS=Homo sapiens OX=9606 GN=ILF3 PE=1 SV=3	20821.8	44.1213	20821.8	59.4217
sp|P61978|HNRPK_HUMAN	40	40	797	31.257	KI	WT	50944	Heterogeneous nuclear ribonucleoprotein K OS=Homo sapiens OX=9606 GN=HNRNPK PE=1 SV=1	37238.7	1191.37	37238.7	1604.51
sp|P52732|KIF11_HUMAN	40	40	680	1.25239	KI	WT	119085	Kinesin-like protein KIF11 OS=Homo sapiens OX=9606 GN=KIF11 PE=1 SV=2	2572.96	2054.45	2572.96	2766.89
sp|Q08211|DHX9_HUMAN	39	39	697	42.7378	KI	WT	140869	ATP-dependent RNA helicase A OS=Homo sapiens OX=9606 GN=DHX9 PE=1 SV=4	4687.15	109.672	4687.15	147.704
sp|Q6P2Q9|PRP8_HUMAN	39	38	518	Infinity	KI	WT	273427	Pre-mRNA-processing-splicing factor 8 OS=Homo sapiens OX=9606 GN=PRPF8 PE=1 SV=2	902.843	0	902.843	0
sp|O75643|U520_HUMAN	37	36	493	32.1373	KI	WT	244353	U5 small nuclear ribonucleoprotein 200 kDa helicase OS=Homo sapiens OX=9606 GN=SNRNP200 PE=1 SV=2	838.504	26.0913	838.504	35.1392
sp|O43390|HNRPR_HUMAN	41	33	692	317.194	KI	WT	70899	Heterogeneous nuclear ribonucleoprotein R OS=Homo sapiens OX=9606 GN=HNRNPR PE=1 SV=1	24710.1	77.9021	24710.1	104.917
sp|P26599|PTBP1_HUMAN	33	33	680	145.808	KI	WT	57186	Polypyrimidine tract-binding protein 1 OS=Homo sapiens OX=9606 GN=PTBP1 PE=1 SV=1	10262.7	70.3846	10262.7	94.7925
sp|P07910|HNRPC_HUMAN	31	31	592	248.015	KI	WT	33650	Heterogeneous nuclear ribonucleoproteins C1/C2 OS=Homo sapiens OX=9606 GN=HNRNPC PE=1 SV=4	98860.7	398.607	98860.7	536.836
sp|Q12905|ILF2_HUMAN	32	31	645	214.582	KI	WT	43035	Interleukin enhancer-binding factor 2 OS=Homo sapiens OX=9606 GN=ILF2 PE=1 SV=2	12309	57.3624	12309	77.2544
sp|Q9UH17|ABC3B_HUMAN	31	30	539	310.444	KI	WT	45894	DNA dC->dU-editing enzyme APOBEC-3B OS=Homo sapiens OX=9606 GN=APOBEC3B PE=1 SV=1	28176.5	90.7622	28176.5	122.237
sp|P52272|HNRPM_HUMAN	30	29	477	166.058	KI	WT	77464	Heterogeneous nuclear ribonucleoprotein M OS=Homo sapiens OX=9606 GN=HNRNPM PE=1 SV=3	5806.07	34.9641	5806.07	47.0889
sp|Q00839|HNRPU_HUMAN	28	28	573	204.487	KI	WT	90528	Heterogeneous nuclear ribonucleoprotein U OS=Homo sapiens OX=9606 GN=HNRNPU PE=1 SV=6	11012.5	53.8545	11012.5	72.5301
sp|P55265|DSRAD_HUMAN	27	27	411	65.9596	KI	WT	135981	Double-stranded RNA-specific adenosine deaminase OS=Homo sapiens OX=9606 GN=ADAR PE=1 SV=4	1985.77	30.1058	1985.77	40.5459
sp|O60506|HNRPQ_HUMAN	34	26	594	122.634	KI	WT	69560	Heterogeneous nuclear ribonucleoprotein Q OS=Homo sapiens OX=9606 GN=SYNCRIP PE=1 SV=2	6206.97	50.6139	6206.97	68.1657
cont|000004;cont|000024;cont|000078;cont|000011;cont|000019;cont|000020;cont|000044	49	26	766	1.14333	WT	KI	10895	gi|115114|sp|P00974|BPT1_BOVIN Pancreatic trypsin inhibitor precursor (Basic protease inhibitor) (BPI) (BPTI) (Aprotinin) [Bos taurus (contaminant)]	113978	130315	113978	175506
sp|P22626|ROA2_HUMAN	26	24	497	358.034	KI	WT	37407	Heterogeneous nuclear ribonucleoproteins A2/B1 OS=Homo sapiens OX=9606 GN=HNRNPA2B1 PE=1 SV=2	21786.4	60.8499	21786.4	81.9514
sp|Q1KMD3|HNRL2_HUMAN	24	24	458	45.8389	KI	WT	85052	Heterogeneous nuclear ribonucleoprotein U-like protein 2 OS=Homo sapiens OX=9606 GN=HNRNPUL2 PE=1 SV=1	4044.53	88.2337	4044.53	118.831
sp|O75533|SF3B1_HUMAN	22	22	267	27.1444	KI	WT	145738	Splicing factor 3B subunit 1 OS=Homo sapiens OX=9606 GN=SF3B1 PE=1 SV=3	660.974	24.3503	660.974	32.7945
sp|P43243|MATR3_HUMAN	21	21	419	209.765	KI	WT	94565	Matrin-3 OS=Homo sapiens OX=9606 GN=MATR3 PE=1 SV=2	6177.73	29.4508	6177.73	39.6637
sp|Q92841|DDX17_HUMAN	28	21	373	94.1078	KI	WT	80222	Probable ATP-dependent RNA helicase DDX17 OS=Homo sapiens OX=9606 GN=DDX17 PE=1 SV=2	5288.43	56.1955	5288.43	75.6828
sp|O43143|DHX15_HUMAN;sp|Q14562|DHX8_HUMAN	21	21	257	53.0706	KI	WT	90875	Pre-mRNA-splicing factor ATP-dependent RNA helicase DHX15 OS=Homo sapiens OX=9606 GN=DHX15 PE=1 SV=2	1538.42	28.9881	1538.42	39.0406
sp|Q15029|U5S1_HUMAN	22	21	326	15.2138	KI	WT	109366	116 kDa U5 small nuclear ribonucleoprotein component OS=Homo sapiens OX=9606 GN=EFTUD2 PE=1 SV=1	757.609	49.7974	757.609	67.066
sp|P31943|HNRH1_HUMAN	29	20	588	39.2827	KI	WT	49198	Heterogeneous nuclear ribonucleoprotein H OS=Homo sapiens OX=9606 GN=HNRNPH1 PE=1 SV=4	19754.3	502.876	19754.3	677.263
sp|Q15393|SF3B3_HUMAN	21	20	302	26.3805	KI	WT	135492	Splicing factor 3B subunit 3 OS=Homo sapiens OX=9606 GN=SF3B3 PE=1 SV=4	858.021	32.5248	858.021	43.8037
cont|000122;cont|000129;cont|000136;sp|P13645|K1C10_HUMAN;cont|000133	21	20	435	5.2828	WT	KI	59483	spt|P13645| Keratin, type I cytoskeletal 10 (Cytokeratin 10) (K10) (CK 10) [Homo sapiens (contaminant)]	263.328	1391.11	263.328	1873.52
sp|P51991|ROA3_HUMAN	23	19	406	328.113	KI	WT	39571	Heterogeneous nuclear ribonucleoprotein A3 OS=Homo sapiens OX=9606 GN=HNRNPA3 PE=1 SV=2	20259.5	61.7454	20259.5	83.1574
sp|P68104|EF1A1_HUMAN;sp|Q5VTE0|EF1A3_HUMAN	19	19	402	8.51961	KI	WT	50109	Elongation factor 1-alpha 1 OS=Homo sapiens OX=9606 GN=EEF1A1 PE=1 SV=1	5712.94	670.563	5712.94	903.1
sp|P25705|ATPA_HUMAN	19	19	382	7.69632	KI	WT	59714	ATP synthase subunit alpha, mitochondrial OS=Homo sapiens OX=9606 GN=ATP5F1A PE=1 SV=1	2379.62	309.189	2379.62	416.409
cont|000134;cont|000135;sp|P04264|K2C1_HUMAN;cont|000132	22	19	415	3.44629	WT	KI	66027	rf|NP_006112.2| keratin 1 [Homo sapiens (contaminant)]	930.874	3208.06	930.874	4320.55
sp|O14744|ANM5_HUMAN	20	19	362	1.54904	KI	WT	72638	Protein arginine N-methyltransferase 5 OS=Homo sapiens OX=9606 GN=PRMT5 PE=1 SV=4	1650.43	1065.45	1650.43	1434.93
sp|P38159|RBMX_HUMAN;sp|Q96E39|RMXL1_HUMAN;sp|O75526|RMXL2_HUMAN;sp|Q8N7X1|RMXL3_HUMAN	18	18	260	122.226	KI	WT	42306	RNA-binding motif protein, X chromosome OS=Homo sapiens OX=9606 GN=RBMX PE=1 SV=3	37167.3	304.087	37167.3	409.538
sp|P06576|ATPB_HUMAN	18	18	310	8.98278	KI	WT	56525	ATP synthase subunit beta, mitochondrial OS=Homo sapiens OX=9606 GN=ATP5F1B PE=1 SV=3	1446.75	161.059	1446.75	216.91
sp|P14625|ENPL_HUMAN	19	18	233	2.3495	KI	WT	92411	Endoplasmin OS=Homo sapiens OX=9606 GN=HSP90B1 PE=1 SV=1	1182.25	503.193	1182.25	677.689
sp|Q92945|FUBP2_HUMAN	17	17	298	92.0758	KI	WT	73070	Far upstream element-binding protein 2 OS=Homo sapiens OX=9606 GN=KHSRP PE=1 SV=4	2712.15	29.4556	2712.15	39.6702
sp|Q14697|GANAB_HUMAN	17	17	219	3.22333	KI	WT	106807	Neutral alpha-glucosidase AB OS=Homo sapiens OX=9606 GN=GANAB PE=1 SV=3	604.252	187.462	604.252	252.47
sp|P11021|BIP_HUMAN	20	17	368	2.59112	KI	WT	72288	Endoplasmic reticulum chaperone BiP OS=Homo sapiens OX=9606 GN=HSPA5 PE=1 SV=2	1756.71	677.972	1756.71	913.078
sp|P52597|HNRPF_HUMAN	20	16	367	99.9555	KI	WT	45643	Heterogeneous nuclear ribonucleoprotein F OS=Homo sapiens OX=9606 GN=HNRNPF PE=1 SV=3	6964.84	69.6794	6964.84	93.8428
sp|P26368|U2AF2_HUMAN	16	16	299	51.0985	KI	WT	53467	Splicing factor U2AF 65 kDa subunit OS=Homo sapiens OX=9606 GN=U2AF2 PE=1 SV=4	4883.76	95.5754	4883.76	128.719
sp|P35527|K1C9_HUMAN	16	16	282	2.49909	WT	KI	62027	Keratin, type I cytoskeletal 9 OS=Homo sapiens OX=9606 GN=KRT9 PE=1 SV=3	322.268	805.376	322.268	1084.66
sp|P07237|PDIA1_HUMAN	16	16	216	2.41289	KI	WT	57081	Protein disulfide-isomerase OS=Homo sapiens OX=9606 GN=P4HB PE=1 SV=3	2222.93	921.271	2222.93	1240.75
sp|Q9NR30|DDX21_HUMAN	15	14	197	19.6529	KI	WT	87290	Nucleolar RNA helicase 2 OS=Homo sapiens OX=9606 GN=DDX21 PE=1 SV=5	1157.99	58.9218	1157.99	79.3547
sp|P19474|RO52_HUMAN	14	14	207	2.58954	KI	WT	54135	E3 ubiquitin-protein ligase TRIM21 OS=Homo sapiens OX=9606 GN=TRIM21 PE=1 SV=1	1578.18	609.444	1578.18	820.786
sp|Q8N1I0|DOCK4_HUMAN	14	14	180	1.86013	WT	KI	225063	Dedicator of cytokinesis protein 4 OS=Homo sapiens OX=9606 GN=DOCK4 PE=1 SV=3	83.9804	156.214	83.9804	210.386
sp|P11142|HSP7C_HUMAN	16	13	197	14.2592	KI	WT	70854	Heat shock cognate 71 kDa protein OS=Homo sapiens OX=9606 GN=HSPA8 PE=1 SV=1	766.396	53.7474	766.396	72.3859
sp|Q15459|SF3A1_HUMAN	12	12	146	80.4355	KI	WT	88831	Splicing factor 3A subunit 1 OS=Homo sapiens OX=9606 GN=SF3A1 PE=1 SV=1	621.365	7.72502	621.365	10.4039
sp|Q8NI27|THOC2_HUMAN	12	12	128	38.7422	KI	WT	182659	THO complex subunit 2 OS=Homo sapiens OX=9606 GN=THOC2 PE=1 SV=2	420.263	10.8477	420.263	14.6094
sp|Q9P258|RCC2_HUMAN	12	12	162	27.7763	KI	WT	56049	Protein RCC2 OS=Homo sapiens OX=9606 GN=RCC2 PE=1 SV=2	698.776	25.1573	698.776	33.8813
sp|Q13435|SF3B2_HUMAN	12	12	139	26.7238	KI	WT	100165	Splicing factor 3B subunit 2 OS=Homo sapiens OX=9606 GN=SF3B2 PE=1 SV=2	548.766	20.5347	548.766	27.6557
sp|Q9Y3I0|RTCB_HUMAN	12	12	164	21.5361	KI	WT	55175	tRNA-splicing ligase RtcB homolog OS=Homo sapiens OX=9606 GN=RTCB PE=1 SV=1	1072.23	49.7872	1072.23	67.0524
sp|P14618|KPYM_HUMAN	12	12	183	7.15758	KI	WT	57900	Pyruvate kinase PKM OS=Homo sapiens OX=9606 GN=PKM PE=1 SV=4	624.155	87.202	624.155	117.442
sp|Q9BQA1|MEP50_HUMAN	12	12	248	1.78462	KI	WT	36701	Methylosome protein 50 OS=Homo sapiens OX=9606 GN=WDR77 PE=1 SV=1	2257.13	1264.76	2257.13	1703.36
sp|Q9Y2X3|NOP58_HUMAN	11	11	135	151.668	KI	WT	59541	Nucleolar protein 58 OS=Homo sapiens OX=9606 GN=NOP58 PE=1 SV=1	536.333	3.53622	536.333	4.7625
sp|Q92499|DDX1_HUMAN	12	11	172	64.3022	KI	WT	82380	ATP-dependent RNA helicase DDX1 OS=Homo sapiens OX=9606 GN=DDX1 PE=1 SV=2	788.785	12.2668	788.785	16.5207
sp|P18583|SON_HUMAN	12	11	121	56.6685	KI	WT	263664	Protein SON OS=Homo sapiens OX=9606 GN=SON PE=1 SV=4	382.596	6.75148	382.596	9.09274
sp|Q9BUJ2|HNRL1_HUMAN	11	11	153	43.1179	KI	WT	95679	Heterogeneous nuclear ribonucleoprotein U-like protein 1 OS=Homo sapiens OX=9606 GN=HNRNPUL1 PE=1 SV=2	973.502	22.5777	973.502	30.4071
sp|O00571|DDX3X_HUMAN	14	11	207	31.6662	KI	WT	73198	ATP-dependent RNA helicase DDX3X OS=Homo sapiens OX=9606 GN=DDX3X PE=1 SV=3	586.19	18.5115	586.19	24.931
sp|P10809|CH60_HUMAN	11	11	208	16.4968	KI	WT	61016	60 kDa heat shock protein, mitochondrial OS=Homo sapiens OX=9606 GN=HSPD1 PE=1 SV=2	1200.61	72.7782	1200.61	98.0161
sp|P07437|TBB5_HUMAN;sp|P68371|TBB4B_HUMAN;sp|P04350|TBB4A_HUMAN;sp|Q13885|TBB2A_HUMAN;sp|Q9BVA1|TBB2B_HUMAN;sp|Q13509|TBB3_HUMAN;sp|A6NNZ2|TBB8L_HUMAN;sp|Q3ZCM7|TBB8_HUMAN	11	11	160	9.75939	KI	WT	49639	Tubulin beta chain OS=Homo sapiens OX=9606 GN=TUBB PE=1 SV=2	891.309	91.3284	891.309	122.999
sp|P68363|TBA1B_HUMAN;sp|Q71U36|TBA1A_HUMAN;sp|P68366|TBA4A_HUMAN;sp|Q9BQE3|TBA1C_HUMAN	11	11	161	8.15066	KI	WT	50120	Tubulin alpha-1B chain OS=Homo sapiens OX=9606 GN=TUBA1B PE=1 SV=1	1101.06	135.089	1101.06	181.935
sp|P35908|K22E_HUMAN	16	11	285	2.95212	WT	KI	65393	Keratin, type II cytoskeletal 2 epidermal OS=Homo sapiens OX=9606 GN=KRT2 PE=1 SV=2	146.425	432.265	146.425	582.165
sp|P62995|TRA2B_HUMAN	10	10	161	1188.94	KI	WT	33646	Transformer-2 protein homolog beta OS=Homo sapiens OX=9606 GN=TRA2B PE=1 SV=1	16863.9	14.184	16863.9	19.1027
sp|Q9UKM9|RALY_HUMAN	10	10	147	249.562	KI	WT	32444	RNA-binding protein Raly OS=Homo sapiens OX=9606 GN=RALY PE=1 SV=1	10403.6	41.6876	10403.6	56.144
sp|Q07666|KHDR1_HUMAN	12	10	272	198.738	KI	WT	48197	KH domain-containing, RNA-binding, signal transduction-associated protein 1 OS=Homo sapiens OX=9606 GN=KHDRBS1 PE=1 SV=1	37656.6	189.478	37656.6	255.185
sp|Q9UMS4|PRP19_HUMAN	10	10	152	132.749	KI	WT	55146	Pre-mRNA-processing factor 19 OS=Homo sapiens OX=9606 GN=PRPF19 PE=1 SV=1	1130.82	8.51847	1130.82	11.4725
sp|P51398|RT29_HUMAN	10	10	146	31.3356	KI	WT	45538	28S ribosomal protein S29, mitochondrial OS=Homo sapiens OX=9606 GN=DAP3 PE=1 SV=1	715.605	22.8368	715.605	30.7561
sp|P36578|RL4_HUMAN	10	10	119	24.4588	KI	WT	47667	60S ribosomal protein L4 OS=Homo sapiens OX=9606 GN=RPL4 PE=1 SV=5	1634.44	66.8243	1634.44	89.9975
sp|P02533|K1C14_HUMAN;sp|P19012|K1C15_HUMAN	14	10	246	19.9155	WT	KI	51529	Keratin, type I cytoskeletal 14 OS=Homo sapiens OX=9606 GN=KRT14 PE=1 SV=4	57.1851	1138.87	57.1851	1533.81
sp|Q99459|CDC5L_HUMAN	10	10	93	17.9881	KI	WT	92194	Cell division cycle 5-like protein OS=Homo sapiens OX=9606 GN=CDC5L PE=1 SV=2	195.038	10.8426	195.038	14.6025
sp|P11940|PABP1_HUMAN	15	10	249	16.8522	KI	WT	70626	Polyadenylate-binding protein 1 OS=Homo sapiens OX=9606 GN=PABPC1 PE=1 SV=2	2293.39	136.088	2293.39	183.281
sp|Q96FV9|THOC1_HUMAN	10	10	92	11.3283	KI	WT	75619	THO complex subunit 1 OS=Homo sapiens OX=9606 GN=THOC1 PE=1 SV=1	326.301	28.804	326.301	38.7926
sp|P04406|G3P_HUMAN	10	10	142	8.2209	KI	WT	36030	Glyceraldehyde-3-phosphate dehydrogenase OS=Homo sapiens OX=9606 GN=GAPDH PE=1 SV=3	856.046	104.13	856.046	140.241
sp|P32246|CCR1_HUMAN	10	10	176	3.05675	KI	WT	41146	C-C chemokine receptor type 1 OS=Homo sapiens OX=9606 GN=CCR1 PE=1 SV=1	8500.47	2780.89	8500.47	3745.24
sp|Q15717|ELAV1_HUMAN	10	9	198	119.882	KI	WT	36069	ELAV-like protein 1 OS=Homo sapiens OX=9606 GN=ELAVL1 PE=1 SV=2	6187.43	51.6125	6187.43	69.5106
sp|Q07955|SRSF1_HUMAN	11	9	170	55.4932	KI	WT	27728	Serine/arginine-rich splicing factor 1 OS=Homo sapiens OX=9606 GN=SRSF1 PE=1 SV=2	4962.82	89.4312	4962.82	120.444
sp|Q9Y224|RTRAF_HUMAN	9	9	123	54.9255	KI	WT	28051	RNA transcription, translation and transport factor protein OS=Homo sapiens OX=9606 GN=RTRAF PE=1 SV=1	633.408	11.5321	633.408	15.5312
sp|Q12874|SF3A3_HUMAN	10	9	128	46.6771	KI	WT	58812	Splicing factor 3A subunit 3 OS=Homo sapiens OX=9606 GN=SF3A3 PE=1 SV=1	743.094	15.9199	743.094	21.4406
sp|Q13310|PABP4_HUMAN	14	9	194	41.1929	KI	WT	70738	Polyadenylate-binding protein 4 OS=Homo sapiens OX=9606 GN=PABPC4 PE=1 SV=1	1165.36	28.2902	1165.36	38.1007
sp|Q96KR1|ZFR_HUMAN	9	9	108	26.4702	KI	WT	116939	Zinc finger RNA-binding protein OS=Homo sapiens OX=9606 GN=ZFR PE=1 SV=2	430.879	16.2779	430.879	21.9227
sp|Q8IXT5|RB12B_HUMAN	9	9	93	20.1107	KI	WT	118030	RNA-binding protein 12B OS=Homo sapiens OX=9606 GN=RBM12B PE=1 SV=2	539.428	26.823	539.428	36.1246
sp|P82933|RT09_HUMAN	9	9	117	18.5586	KI	WT	45806	28S ribosomal protein S9, mitochondrial OS=Homo sapiens OX=9606 GN=MRPS9 PE=1 SV=2	691.148	37.2415	691.148	50.156
sp|P33992|MCM5_HUMAN	9	9	83	4.32826	KI	WT	82233	DNA replication licensing factor MCM5 OS=Homo sapiens OX=9606 GN=MCM5 PE=1 SV=5	196.289	45.3505	196.289	61.0771
sp|P60660|MYL6_HUMAN	9	9	118	3.64006	KI	WT	16919	Myosin light polypeptide 6 OS=Homo sapiens OX=9606 GN=MYL6 PE=1 SV=2	884.507	242.992	884.507	327.257
sp|Q9Y4I1|MYO5A_HUMAN	10	9	80	2.92811	KI	WT	215269	Unconventional myosin-Va OS=Homo sapiens OX=9606 GN=MYO5A PE=1 SV=2	194.754	66.5121	194.754	89.577
sp|O75688|PPM1B_HUMAN	9	9	127	2.33191	KI	WT	52609	Protein phosphatase 1B OS=Homo sapiens OX=9606 GN=PPM1B PE=1 SV=1	970.141	416.028	970.141	560.298
sp|P19338|NUCL_HUMAN	8	8	132	Infinity	KI	WT	76568	Nucleolin OS=Homo sapiens OX=9606 GN=NCL PE=1 SV=3	999.614	0	999.614	0
sp|Q9NZB2|F120A_HUMAN	8	8	73	88415.8	KI	WT	121811	Constitutive coactivator of PPAR-gamma-like protein 1 OS=Homo sapiens OX=9606 GN=FAM120A PE=1 SV=2	184.593	0.00208778	184.593	0.00281178
sp|Q14151|SAFB2_HUMAN	15	8	323	638.419	KI	WT	107408	Scaffold attachment factor B2 OS=Homo sapiens OX=9606 GN=SAFB2 PE=1 SV=1	1664.57	2.60734	1664.57	3.5115
sp|Q5BKZ1|ZN326_HUMAN	8	8	118	86.0088	KI	WT	65613	DBIRD complex subunit ZNF326 OS=Homo sapiens OX=9606 GN=ZNF326 PE=1 SV=2	1251.17	14.547	1251.17	19.5917
sp|Q13242|SRSF9_HUMAN	8	8	94	51.2386	KI	WT	25526	Serine/arginine-rich splicing factor 9 OS=Homo sapiens OX=9606 GN=SRSF9 PE=1 SV=1	3259.34	63.6111	3259.34	85.6701
sp|Q15424|SAFB1_HUMAN	16	8	340	42.7365	KI	WT	102580	Scaffold attachment factor B1 OS=Homo sapiens OX=9606 GN=SAFB PE=1 SV=4	3146.4	73.6232	3146.4	99.1542
sp|P82650|RT22_HUMAN	8	8	99	41.4926	KI	WT	41254	28S ribosomal protein S22, mitochondrial OS=Homo sapiens OX=9606 GN=MRPS22 PE=1 SV=1	682.86	16.4574	682.86	22.1644
sp|Q9UQ35|SRRM2_HUMAN	8	8	120	31.1086	KI	WT	299438	Serine/arginine repetitive matrix protein 2 OS=Homo sapiens OX=9606 GN=SRRM2 PE=1 SV=2	524.166	16.8496	524.166	22.6926
sp|Q96DI7|SNR40_HUMAN	8	8	98	30.2244	KI	WT	39286	U5 small nuclear ribonucleoprotein 40 kDa protein OS=Homo sapiens OX=9606 GN=SNRNP40 PE=1 SV=1	713.427	23.6044	713.427	31.7899
sp|Q14498|RBM39_HUMAN	8	8	87	23.5381	KI	WT	59343	RNA-binding protein 39 OS=Homo sapiens OX=9606 GN=RBM39 PE=1 SV=2	630.448	26.7841	630.448	36.0723
sp|P23396|RS3_HUMAN	8	8	95	18.9074	KI	WT	26671	40S ribosomal protein S3 OS=Homo sapiens OX=9606 GN=RPS3 PE=1 SV=2	468.6	24.7839	468.6	33.3785
sp|O00567|NOP56_HUMAN	8	8	108	17.4473	KI	WT	66009	Nucleolar protein 56 OS=Homo sapiens OX=9606 GN=NOP56 PE=1 SV=4	471.175	27.0056	471.175	36.3705
sp|Q9UKV3|ACINU_HUMAN	8	8	125	16.3103	KI	WT	151771	Apoptotic chromatin condensation inducer in the nucleus OS=Homo sapiens OX=9606 GN=ACIN1 PE=1 SV=2	1260.85	77.3037	1260.85	104.111
sp|P62805|H4_HUMAN	8	8	97	11.2779	KI	WT	11360	Histone H4 OS=Homo sapiens OX=9606 GN=HIST1H4A PE=1 SV=2	6572.98	582.819	6572.98	784.929
sp|P08238|HS90B_HUMAN;sp|P07900|HS90A_HUMAN	10	8	131	8.51125	KI	WT	83212	Heat shock protein HSP 90-beta OS=Homo sapiens OX=9606 GN=HSP90AB1 PE=1 SV=4	864.332	101.552	864.332	136.768
sp|O43823|AKAP8_HUMAN	7	7	105	Infinity	KI	WT	76061	A-kinase anchor protein 8 OS=Homo sapiens OX=9606 GN=AKAP8 PE=1 SV=1	315.814	0	315.814	0
sp|O75494|SRS10_HUMAN	7	7	109	256.048	KI	WT	31282	Serine/arginine-rich splicing factor 10 OS=Homo sapiens OX=9606 GN=SRSF10 PE=1 SV=1	8042.76	31.4112	8042.76	42.3039
sp|Q9HCD5|NCOA5_HUMAN	7	7	88	176.455	KI	WT	65496	Nuclear receptor coactivator 5 OS=Homo sapiens OX=9606 GN=NCOA5 PE=1 SV=2	1075.87	6.09713	1075.87	8.21148
sp|P0DN76|U2AF5_HUMAN;sp|Q01081|U2AF1_HUMAN	7	7	128	144.39	KI	WT	27854	Splicing factor U2AF 35 kDa subunit-like protein OS=Homo sapiens OX=9606 GN=U2AF1L5 PE=1 SV=1	3730.16	25.8338	3730.16	34.7925
sp|Q13769|THOC5_HUMAN	7	7	78	81.5423	KI	WT	78458	THO complex subunit 5 homolog OS=Homo sapiens OX=9606 GN=THOC5 PE=1 SV=2	246.257	3.01999	246.257	4.06726
sp|Q9NRW3|ABC3C_HUMAN	8	7	152	61.9401	KI	WT	22811	DNA dC->dU-editing enzyme APOBEC-3C OS=Homo sapiens OX=9606 GN=APOBEC3C PE=1 SV=2	1310	21.1495	1310	28.4837
sp|P38919|IF4A3_HUMAN	8	7	132	53.3478	KI	WT	46841	Eukaryotic initiation factor 4A-III OS=Homo sapiens OX=9606 GN=EIF4A3 PE=1 SV=4	2790.68	52.3111	2790.68	70.4515
sp|P55795|HNRH2_HUMAN	13	7	239	41.1222	KI	WT	49232	Heterogeneous nuclear ribonucleoprotein H2 OS=Homo sapiens OX=9606 GN=HNRNPH2 PE=1 SV=1	3780.26	91.9275	3780.26	123.806
sp|Q8NCA5|FA98A_HUMAN;sp|Q52LJ0|FA98B_HUMAN	7	7	83	24.627	KI	WT	55366	Protein FAM98A OS=Homo sapiens OX=9606 GN=FAM98A PE=1 SV=1	447.166	18.1576	447.166	24.4542
sp|P13647|K2C5_HUMAN	12	7	189	17.8574	WT	KI	62340	Keratin, type II cytoskeletal 5 OS=Homo sapiens OX=9606 GN=KRT5 PE=1 SV=3	22.2444	397.228	22.2444	534.979
sp|P62241|RS8_HUMAN	7	7	109	17.7362	KI	WT	24190	40S ribosomal protein S8 OS=Homo sapiens OX=9606 GN=RPS8 PE=1 SV=2	2126.05	119.871	2126.05	161.44
sp|Q9UHX1|PUF60_HUMAN	7	7	93	16.9967	KI	WT	59838	Poly(U)-binding-splicing factor PUF60 OS=Homo sapiens OX=9606 GN=PUF60 PE=1 SV=1	457.566	26.9208	457.566	36.2564
sp|O60814|H2B1K_HUMAN;sp|P57053|H2BFS_HUMAN;sp|P58876|H2B1D_HUMAN;sp|P62807|H2B1C_HUMAN;sp|Q5QNW6|H2B2F_HUMAN;sp|Q93079|H2B1H_HUMAN;sp|Q99877|H2B1N_HUMAN;sp|Q99879|H2B1M_HUMAN;sp|Q99880|H2B1L_HUMAN;sp|P06899|H2B1J_HUMAN;sp|P23527|H2B1O_HUMAN;sp|P33778|H2B1B_HUMAN;sp|Q16778|H2B2E_HUMAN;sp|Q8N257|H2B3B_HUMAN	7	7	106	14.7724	KI	WT	13882	Histone H2B type 1-K OS=Homo sapiens OX=9606 GN=HIST1H2BK PE=1 SV=3	3820.84	258.646	3820.84	348.339
sp|P82673|RT35_HUMAN	7	7	101	13.4647	KI	WT	36821	28S ribosomal protein S35, mitochondrial OS=Homo sapiens OX=9606 GN=MRPS35 PE=1 SV=1	624.633	46.3906	624.633	62.4779
sp|Q09161|NCBP1_HUMAN	7	7	67	13.318	KI	WT	91781	Nuclear cap-binding protein subunit 1 OS=Homo sapiens OX=9606 GN=NCBP1 PE=1 SV=1	313.6	23.5471	313.6	31.7127
sp|P23246|SFPQ_HUMAN	7	7	113	10.8896	KI	WT	76102	Splicing factor, proline- and glutamine-rich OS=Homo sapiens OX=9606 GN=SFPQ PE=1 SV=2	746.039	68.5093	746.039	92.2669
sp|Q9Y2W1|TR150_HUMAN	7	7	89	4.62879	WT	KI	108601	Thyroid hormone receptor-associated protein 3 OS=Homo sapiens OX=9606 GN=THRAP3 PE=1 SV=2	152.121	704.136	152.121	948.315
sp|P45880|VDAC2_HUMAN	7	7	77	3.51316	KI	WT	31547	Voltage-dependent anion-selective channel protein 2 OS=Homo sapiens OX=9606 GN=VDAC2 PE=1 SV=2	314.564	89.5387	314.564	120.589
sp|P25205|MCM3_HUMAN	7	7	70	2.83225	KI	WT	90924	DNA replication licensing factor MCM3 OS=Homo sapiens OX=9606 GN=MCM3 PE=1 SV=3	260.671	92.0365	260.671	123.953
sp|P49257|LMAN1_HUMAN	7	7	98	2.44785	KI	WT	57513	Protein ERGIC-53 OS=Homo sapiens OX=9606 GN=LMAN1 PE=1 SV=2	442.789	180.889	442.789	243.617
sp|Q6P3W7|SCYL2_HUMAN	9	7	126	2.32198	KI	WT	103642	SCY1-like protein 2 OS=Homo sapiens OX=9606 GN=SCYL2 PE=1 SV=1	384.122	165.429	384.122	222.796
sp|Q2PZI1|D19L1_HUMAN	7	7	77	1.62426	WT	KI	77267	Probable C-mannosyltransferase DPY19L1 OS=Homo sapiens OX=9606 GN=DPY19L1 PE=2 SV=1	130.293	211.63	130.293	285.019
sp|Q92665|RT31_HUMAN	6	6	91	384.462	KI	WT	45290	28S ribosomal protein S31, mitochondrial OS=Homo sapiens OX=9606 GN=MRPS31 PE=1 SV=3	354.872	0.923037	354.872	1.24313
sp|O76021|RL1D1_HUMAN	7	6	121	139.877	KI	WT	54939	Ribosomal L1 domain-containing protein 1 OS=Homo sapiens OX=9606 GN=RSL1D1 PE=1 SV=3	1069.32	7.64471	1069.32	10.2957
sp|P82663|RT25_HUMAN	6	6	68	137.031	KI	WT	20103	28S ribosomal protein S25, mitochondrial OS=Homo sapiens OX=9606 GN=MRPS25 PE=1 SV=1	345.041	2.51798	345.041	3.39116
sp|P05387|RLA2_HUMAN	7	6	169	62.6511	KI	WT	11658	60S acidic ribosomal protein P2 OS=Homo sapiens OX=9606 GN=RPLP2 PE=1 SV=1	1641.31	26.1976	1641.31	35.2824
sp|O14979|HNRDL_HUMAN	8	6	97	34.4347	KI	WT	46409	Heterogeneous nuclear ribonucleoprotein D-like OS=Homo sapiens OX=9606 GN=HNRNPDL PE=1 SV=3	644.208	18.7081	644.208	25.1957
sp|P46087|NOP2_HUMAN	6	6	70	34.4316	KI	WT	89247	Probable 28S rRNA (cytosine(4447)-C(5))-methyltransferase OS=Homo sapiens OX=9606 GN=NOP2 PE=1 SV=2	573.664	16.661	573.664	22.4387
sp|P39023|RL3_HUMAN	6	6	105	32.0851	KI	WT	46080	60S ribosomal protein L3 OS=Homo sapiens OX=9606 GN=RPL3 PE=1 SV=2	1107.83	34.5278	1107.83	46.5013
sp|O75400|PR40A_HUMAN	6	6	77	24.1033	KI	WT	108737	Pre-mRNA-processing factor 40 homolog A OS=Homo sapiens OX=9606 GN=PRPF40A PE=1 SV=2	490.15	20.3354	490.15	27.3873
sp|Q15365|PCBP1_HUMAN	7	6	104	22.2823	KI	WT	37474	Poly(rC)-binding protein 1 OS=Homo sapiens OX=9606 GN=PCBP1 PE=1 SV=2	567.324	25.4607	567.324	34.2899
sp|Q99623|PHB2_HUMAN	6	6	72	18.5509	KI	WT	33276	Prohibitin-2 OS=Homo sapiens OX=9606 GN=PHB2 PE=1 SV=2	301.588	16.2573	301.588	21.895
sp|Q9BYD3|RM04_HUMAN	6	6	69	14.0042	KI	WT	34897	39S ribosomal protein L4, mitochondrial OS=Homo sapiens OX=9606 GN=MRPL4 PE=1 SV=1	548.04	39.1339	548.04	52.7048
sp|O75131|CPNE3_HUMAN	6	6	72	13.8318	KI	WT	60092	Copine-3 OS=Homo sapiens OX=9606 GN=CPNE3 PE=1 SV=1	501.183	36.2341	501.183	48.7993
sp|P22087|FBRL_HUMAN	6	6	78	13.76	KI	WT	33763	rRNA 2'-O-methyltransferase fibrillarin OS=Homo sapiens OX=9606 GN=FBL PE=1 SV=2	1393.26	101.254	1393.26	136.367
sp|Q06830|PRDX1_HUMAN	6	6	55	13.7533	KI	WT	22096	Peroxiredoxin-1 OS=Homo sapiens OX=9606 GN=PRDX1 PE=1 SV=1	386.322	28.0895	386.322	37.8303
sp|Q92552|RT27_HUMAN	6	6	99	12.389	KI	WT	47581	28S ribosomal protein S27, mitochondrial OS=Homo sapiens OX=9606 GN=MRPS27 PE=1 SV=3	612.677	49.4533	612.677	66.6026
sp|Q07021|C1QBP_HUMAN	6	6	71	9.98796	KI	WT	31343	Complement component 1 Q subcomponent-binding protein, mitochondrial OS=Homo sapiens OX=9606 GN=C1QBP PE=1 SV=1	461.104	46.166	461.104	62.1753
sp|O15260|SURF4_HUMAN	6	6	65	8.46758	KI	WT	30374	Surfeit locus protein 4 OS=Homo sapiens OX=9606 GN=SURF4 PE=1 SV=3	320.19	37.8136	320.19	50.9266
sp|P12236|ADT3_HUMAN	10	6	142	7.44793	KI	WT	32845	ADP/ATP translocase 3 OS=Homo sapiens OX=9606 GN=SLC25A6 PE=1 SV=4	1325.28	177.939	1325.28	239.645
sp|P17844|DDX5_HUMAN	12	6	142	6.01906	KI	WT	69105	Probable ATP-dependent RNA helicase DDX5 OS=Homo sapiens OX=9606 GN=DDX5 PE=1 SV=1	420.074	69.7907	420.074	93.9926
sp|P47756|CAPZB_HUMAN	6	6	68	3.98789	KI	WT	31331	F-actin-capping protein subunit beta OS=Homo sapiens OX=9606 GN=CAPZB PE=1 SV=4	356.821	89.4762	356.821	120.505
sp|P23284|PPIB_HUMAN	7	6	84	1.99193	KI	WT	23728	Peptidyl-prolyl cis-trans isomerase B OS=Homo sapiens OX=9606 GN=PPIB PE=1 SV=2	464.122	233.001	464.122	313.801
sp|Q04837|SSBP_HUMAN	5	5	89	2166.97	KI	WT	17249	Single-stranded DNA-binding protein, mitochondrial OS=Homo sapiens OX=9606 GN=SSBP1 PE=1 SV=1	807.711	0.372737	807.711	0.501994
sp|Q15287|RNPS1_HUMAN	5	5	72	590.184	KI	WT	34188	RNA-binding protein with serine-rich domain 1 OS=Homo sapiens OX=9606 GN=RNPS1 PE=1 SV=1	1604.51	2.71866	1604.51	3.66144
sp|P62753|RS6_HUMAN	5	5	91	420.275	KI	WT	28663	40S ribosomal protein S6 OS=Homo sapiens OX=9606 GN=RPS6 PE=1 SV=1	1048.44	2.49464	1048.44	3.35973
sp|Q8WVV9|HNRLL_HUMAN	5	5	53	259.441	KI	WT	60045	Heterogeneous nuclear ribonucleoprotein L-like OS=Homo sapiens OX=9606 GN=HNRNPLL PE=1 SV=1	359.235	1.38465	359.235	1.86482
sp|Q96EY7|PTCD3_HUMAN	5	5	64	253.692	KI	WT	78500	Pentatricopeptide repeat domain-containing protein 3, mitochondrial OS=Homo sapiens OX=9606 GN=PTCD3 PE=1 SV=3	369.058	1.45475	369.058	1.95922
sp|Q6NZY4|ZCHC8_HUMAN	5	5	67	220.299	KI	WT	78529	Zinc finger CCHC domain-containing protein 8 OS=Homo sapiens OX=9606 GN=ZCCHC8 PE=1 SV=2	218.838	0.993369	218.838	1.33785
sp|P42285|MTREX_HUMAN	5	5	54	149.074	KI	WT	117729	Exosome RNA helicase MTR4 OS=Homo sapiens OX=9606 GN=MTREX PE=1 SV=3	262.207	1.7589	262.207	2.36885
sp|Q15637|SF01_HUMAN	5	5	84	94.9802	KI	WT	68286	Splicing factor 1 OS=Homo sapiens OX=9606 GN=SF1 PE=1 SV=4	747.525	7.87032	747.525	10.5996
sp|Q9H2U1|DHX36_HUMAN	5	5	55	56.3236	KI	WT	114688	ATP-dependent RNA helicase DHX36 OS=Homo sapiens OX=9606 GN=DHX36 PE=1 SV=2	241.041	4.27958	241.041	5.76365
sp|P05388|RLA0_HUMAN	5	5	124	55.4038	KI	WT	34252	60S acidic ribosomal protein P0 OS=Homo sapiens OX=9606 GN=RPLP0 PE=1 SV=1	910.401	16.4321	910.401	22.1304
sp|P62314|SMD1_HUMAN	5	5	74	49.1863	KI	WT	13273	Small nuclear ribonucleoprotein Sm D1 OS=Homo sapiens OX=9606 GN=SNRPD1 PE=1 SV=1	1682.44	34.2056	1682.44	46.0673
sp|P63162|RSMN_HUMAN;sp|P14678|RSMB_HUMAN	5	5	69	35.4837	KI	WT	24598	Small nuclear ribonucleoprotein-associated protein N OS=Homo sapiens OX=9606 GN=SNRPN PE=1 SV=1	2138.04	60.2541	2138.04	81.1489
sp|Q86W42|THOC6_HUMAN	5	5	62	34.0859	KI	WT	37511	THO complex subunit 6 homolog OS=Homo sapiens OX=9606 GN=THOC6 PE=1 SV=1	361.376	10.6019	361.376	14.2784
sp|O60306|AQR_HUMAN	5	5	66	28.4342	KI	WT	171186	RNA helicase aquarius OS=Homo sapiens OX=9606 GN=AQR PE=1 SV=4	106.6	3.74902	106.6	5.0491
sp|Q02878|RL6_HUMAN	5	5	88	25.9702	KI	WT	32708	60S ribosomal protein L6 OS=Homo sapiens OX=9606 GN=RPL6 PE=1 SV=3	1151.99	44.3582	1151.99	59.7407
sp|P62424|RL7A_HUMAN	5	5	69	24.6897	KI	WT	29977	60S ribosomal protein L7a OS=Homo sapiens OX=9606 GN=RPL7A PE=1 SV=2	939.684	38.0597	939.684	51.258
sp|Q9BVP2|GNL3_HUMAN	5	5	64	18.0389	KI	WT	61954	Guanine nucleotide-binding protein-like 3 OS=Homo sapiens OX=9606 GN=GNL3 PE=1 SV=2	203.474	11.2798	203.474	15.1913
sp|Q9BRJ7|TIRR_HUMAN	5	5	45	14.3274	KI	WT	23323	Tudor-interacting repair regulator protein OS=Homo sapiens OX=9606 GN=NUDT16L1 PE=1 SV=1	416.313	29.0571	416.313	39.1335
sp|P08779|K1C16_HUMAN	9	5	165	12.7931	WT	KI	51236	Keratin, type I cytoskeletal 16 OS=Homo sapiens OX=9606 GN=KRT16 PE=1 SV=4	53.4576	683.886	53.4576	921.043
sp|Q96MU7|YTDC1_HUMAN	5	5	69	10.9813	KI	WT	84649	YTH domain-containing protein 1 OS=Homo sapiens OX=9606 GN=YTHDC1 PE=1 SV=3	1384.66	126.093	1384.66	169.819
sp|P62937|PPIA_HUMAN	5	5	53	5.5072	KI	WT	18001	Peptidyl-prolyl cis-trans isomerase A OS=Homo sapiens OX=9606 GN=PPIA PE=1 SV=2	431.548	78.3607	431.548	105.534
sp|Q96I24|FUBP3_HUMAN	7	5	84	4.84914	KI	WT	61602	Far upstream element-binding protein 3 OS=Homo sapiens OX=9606 GN=FUBP3 PE=1 SV=2	339.124	69.9348	339.124	94.1867
sp|Q9NYL9|TMOD3_HUMAN	5	5	76	4.77259	KI	WT	39570	Tropomodulin-3 OS=Homo sapiens OX=9606 GN=TMOD3 PE=1 SV=1	707.741	148.293	707.741	199.718
sp|P82930|RT34_HUMAN	5	5	58	4.60281	KI	WT	25634	28S ribosomal protein S34, mitochondrial OS=Homo sapiens OX=9606 GN=MRPS34 PE=1 SV=2	486.069	105.603	486.069	142.223
sp|Q00325|MPCP_HUMAN	5	5	48	4.24875	KI	WT	40069	Phosphate carrier protein, mitochondrial OS=Homo sapiens OX=9606 GN=SLC25A3 PE=1 SV=2	665.078	156.535	665.078	210.818
sp|Q9Y4L1|HYOU1_HUMAN	5	5	52	4.08718	KI	WT	111266	Hypoxia up-regulated protein 1 OS=Homo sapiens OX=9606 GN=HYOU1 PE=1 SV=1	194.844	47.672	194.844	64.2036
sp|P27824|CALX_HUMAN	6	5	64	2.46214	KI	WT	67526	Calnexin OS=Homo sapiens OX=9606 GN=CANX PE=1 SV=2	285.619	116.004	285.619	156.232
sp|Q9NXV2|KCTD5_HUMAN;sp|Q14681|KCTD2_HUMAN	5	5	77	2.30856	KI	WT	26076	BTB/POZ domain-containing protein KCTD5 OS=Homo sapiens OX=9606 GN=KCTD5 PE=1 SV=1	815.796	353.379	815.796	475.923
cont|000081	5	5	65	1.73525	WT	KI	24513	gi|115646|sp|P02662|CAS1_BOVIN Alpha-S1-casein precursor [Bos taurus (contaminant)]	154.39	267.904	154.39	360.808
sp|Q15427|SF3B4_HUMAN	4	4	57	Infinity	KI	WT	44357	Splicing factor 3B subunit 4 OS=Homo sapiens OX=9606 GN=SF3B4 PE=1 SV=1	235.758	0	235.758	0
sp|P82664|RT10_HUMAN	4	4	57	1072.35	KI	WT	22985	28S ribosomal protein S10, mitochondrial OS=Homo sapiens OX=9606 GN=MRPS10 PE=1 SV=2	372.756	0.347607	372.756	0.46815
sp|Q9Y5S9|RBM8A_HUMAN	4	4	93	776.072	KI	WT	19877	RNA-binding protein 8A OS=Homo sapiens OX=9606 GN=RBM8A PE=1 SV=1	1110.27	1.43063	1110.27	1.92674
sp|Q13573|SNW1_HUMAN	4	4	71	573.299	KI	WT	61456	SNW domain-containing protein 1 OS=Homo sapiens OX=9606 GN=SNW1 PE=1 SV=1	479.235	0.835926	479.235	1.12581
sp|P67809|YBOX1_HUMAN	4	4	95	493.767	KI	WT	35903	Nuclease-sensitive element-binding protein 1 OS=Homo sapiens OX=9606 GN=YBX1 PE=1 SV=3	1147	2.32295	1147	3.12851
sp|O00425|IF2B3_HUMAN	4	4	56	310.572	KI	WT	63666	Insulin-like growth factor 2 mRNA-binding protein 3 OS=Homo sapiens OX=9606 GN=IGF2BP3 PE=1 SV=2	258.582	0.832598	258.582	1.12132
sp|Q15428|SF3A2_HUMAN	4	4	36	255.714	KI	WT	49224	Splicing factor 3A subunit 2 OS=Homo sapiens OX=9606 GN=SF3A2 PE=1 SV=2	300.917	1.17677	300.917	1.58485
sp|P15880|RS2_HUMAN	4	4	57	245.404	KI	WT	31305	40S ribosomal protein S2 OS=Homo sapiens OX=9606 GN=RPS2 PE=1 SV=2	337.85	1.37671	337.85	1.85412
sp|Q16629|SRSF7_HUMAN	6	4	98	172.937	KI	WT	27350	Serine/arginine-rich splicing factor 7 OS=Homo sapiens OX=9606 GN=SRSF7 PE=1 SV=1	4127.32	23.8661	4127.32	32.1424
sp|P62304|RUXE_HUMAN	5	4	69	133.323	KI	WT	10797	Small nuclear ribonucleoprotein E OS=Homo sapiens OX=9606 GN=SNRPE PE=1 SV=1	751.624	5.63759	751.624	7.59259
sp|P48651|PTSS1_HUMAN	4	4	46	90.5501	KI	WT	55491	Phosphatidylserine synthase 1 OS=Homo sapiens OX=9606 GN=PTDSS1 PE=1 SV=1	188.956	2.08675	188.956	2.81039
sp|P84103|SRSF3_HUMAN	6	4	93	89.5095	KI	WT	19318	Serine/arginine-rich splicing factor 3 OS=Homo sapiens OX=9606 GN=SRSF3 PE=1 SV=1	3630.55	40.5605	3630.55	54.626
sp|Q9Y383|LC7L2_HUMAN	4	4	53	74.0839	KI	WT	46486	Putative RNA-binding protein Luc7-like 2 OS=Homo sapiens OX=9606 GN=LUC7L2 PE=1 SV=2	248.473	3.35395	248.473	4.51702
sp|Q13595|TRA2A_HUMAN	4	4	73	69.4234	KI	WT	32669	Transformer-2 protein homolog alpha OS=Homo sapiens OX=9606 GN=TRA2A PE=1 SV=1	2543.42	36.6363	2543.42	49.341
sp|O75525|KHDR3_HUMAN	6	4	62	66.8195	KI	WT	38776	KH domain-containing, RNA-binding, signal transduction-associated protein 3 OS=Homo sapiens OX=9606 GN=KHDRBS3 PE=1 SV=1	529.327	7.92174	529.327	10.6688
sp|Q9H9J2|RM44_HUMAN	4	4	39	62.3907	KI	WT	37512	39S ribosomal protein L44, mitochondrial OS=Homo sapiens OX=9606 GN=MRPL44 PE=1 SV=1	220.657	3.5367	220.657	4.76315
sp|Q86U42|PABP2_HUMAN	4	4	54	61.3799	KI	WT	32729	Polyadenylate-binding protein 2 OS=Homo sapiens OX=9606 GN=PABPN1 PE=1 SV=3	348.724	5.68141	348.724	7.6516
sp|O95232|LC7L3_HUMAN	5	4	104	53.599	KI	WT	51435	Luc7-like protein 3 OS=Homo sapiens OX=9606 GN=LUC7L3 PE=1 SV=2	471.832	8.80301	471.832	11.8557
sp|Q9H307|PININ_HUMAN	4	4	60	53.063	KI	WT	81579	Pinin OS=Homo sapiens OX=9606 GN=PNN PE=1 SV=5	559.236	10.5391	559.236	14.1938
sp|O60832|DKC1_HUMAN	4	4	51	51.815	KI	WT	57638	H/ACA ribonucleoprotein complex subunit 4 OS=Homo sapiens OX=9606 GN=DKC1 PE=1 SV=3	413.25	7.97549	413.25	10.7412
sp|P09661|RU2A_HUMAN	4	4	52	47.0064	KI	WT	28398	U2 small nuclear ribonucleoprotein A' OS=Homo sapiens OX=9606 GN=SNRPA1 PE=1 SV=2	539.521	11.4776	539.521	15.4578
sp|Q9Y3D9|RT23_HUMAN	4	4	39	37.8914	KI	WT	21757	28S ribosomal protein S23, mitochondrial OS=Homo sapiens OX=9606 GN=MRPS23 PE=1 SV=2	448.715	11.8421	448.715	15.9487
sp|P08621|RU17_HUMAN	4	4	51	37.6912	KI	WT	51526	U1 small nuclear ribonucleoprotein 70 kDa OS=Homo sapiens OX=9606 GN=SNRNP70 PE=1 SV=2	874.611	23.2047	874.611	31.2516
sp|P62701|RS4X_HUMAN	4	4	47	32.9104	KI	WT	29579	40S ribosomal protein S4, X isoform OS=Homo sapiens OX=9606 GN=RPS4X PE=1 SV=2	246.224	7.48165	246.224	10.0761
sp|Q96HS1|PGAM5_HUMAN	4	4	49	32.0774	KI	WT	31985	Serine/threonine-protein phosphatase PGAM5, mitochondrial OS=Homo sapiens OX=9606 GN=PGAM5 PE=1 SV=2	589.614	18.381	589.614	24.7551
sp|P62318|SMD3_HUMAN	4	4	87	31.0091	KI	WT	13907	Small nuclear ribonucleoprotein Sm D3 OS=Homo sapiens OX=9606 GN=SNRPD3 PE=1 SV=1	2467.36	79.5689	2467.36	107.162
sp|P62906|RL10A_HUMAN	4	4	51	28.3075	KI	WT	24816	60S ribosomal protein L10a OS=Homo sapiens OX=9606 GN=RPL10A PE=1 SV=2	918.587	32.4503	918.587	43.7034
sp|Q15233|NONO_HUMAN	4	4	44	25.3996	KI	WT	54197	Non-POU domain-containing octamer-binding protein OS=Homo sapiens OX=9606 GN=NONO PE=1 SV=4	344.713	13.5716	344.713	18.2779
sp|O43809|CPSF5_HUMAN	4	4	40	14.7007	KI	WT	26211	Cleavage and polyadenylation specificity factor subunit 5 OS=Homo sapiens OX=9606 GN=NUDT21 PE=1 SV=1	387.58	26.3647	387.58	35.5074
sp|P06748|NPM_HUMAN	4	4	68	14.5342	KI	WT	32555	Nucleophosmin OS=Homo sapiens OX=9606 GN=NPM1 PE=1 SV=2	748.272	51.4834	748.272	69.3367
sp|P38646|GRP75_HUMAN	5	4	53	14.0377	KI	WT	73635	Stress-70 protein, mitochondrial OS=Homo sapiens OX=9606 GN=HSPA9 PE=1 SV=2	239.149	17.0362	239.149	22.944
sp|Q2TAY7|SMU1_HUMAN	4	4	42	13.843	KI	WT	57507	WD40 repeat-containing protein SMU1 OS=Homo sapiens OX=9606 GN=SMU1 PE=1 SV=2	245.22	17.7143	245.22	23.8572
sp|Q9NR56|MBNL1_HUMAN	4	4	47	12.7763	KI	WT	41790	Muscleblind-like protein 1 OS=Homo sapiens OX=9606 GN=MBNL1 PE=1 SV=2	648.466	50.7552	648.466	68.356
sp|P18124|RL7_HUMAN	4	4	58	12.644	KI	WT	29207	60S ribosomal protein L7 OS=Homo sapiens OX=9606 GN=RPL7 PE=1 SV=1	591.713	46.7979	591.713	63.0265
sp|Q13427|PPIG_HUMAN	4	4	39	11.2887	KI	WT	88564	Peptidyl-prolyl cis-trans isomerase G OS=Homo sapiens OX=9606 GN=PPIG PE=1 SV=2	434.571	38.496	434.571	51.8456
sp|Q9Y2R5|RT17_HUMAN	4	4	64	10.6007	KI	WT	14493	28S ribosomal protein S17, mitochondrial OS=Homo sapiens OX=9606 GN=MRPS17 PE=1 SV=1	623.695	58.8354	623.695	79.2382
sp|Q99729|ROAA_HUMAN	5	4	59	10.5261	KI	WT	36202	Heterogeneous nuclear ribonucleoprotein A/B OS=Homo sapiens OX=9606 GN=HNRNPAB PE=1 SV=2	435.13	41.3381	435.13	55.6733
sp|Q02543|RL18A_HUMAN	4	4	52	10.0365	KI	WT	20749	60S ribosomal protein L18a OS=Homo sapiens OX=9606 GN=RPL18A PE=1 SV=2	669.768	66.7329	669.768	89.8745
sp|P84090|ERH_HUMAN	4	4	90	8.41622	WT	KI	12251	Enhancer of rudimentary homolog OS=Homo sapiens OX=9606 GN=ERH PE=1 SV=1	101.005	850.082	101.005	1144.87
sp|P05141|ADT2_HUMAN	8	4	122	8.14817	KI	WT	32831	ADP/ATP translocase 2 OS=Homo sapiens OX=9606 GN=SLC25A5 PE=1 SV=7	1428.22	175.281	1428.22	236.065
sp|P00747|PLMN_HUMAN	4	4	44	8.14697	KI	WT	90510	Plasminogen OS=Homo sapiens OX=9606 GN=PLG PE=1 SV=2	470.019	57.6925	470.019	77.699
sp|P23528|COF1_HUMAN;sp|Q9Y281|COF2_HUMAN	4	4	63	7.69556	KI	WT	18491	Cofilin-1 OS=Homo sapiens OX=9606 GN=CFL1 PE=1 SV=3	423.086	54.978	423.086	74.0432
sp|P35232|PHB_HUMAN	4	4	51	6.8257	KI	WT	29786	Prohibitin OS=Homo sapiens OX=9606 GN=PHB PE=1 SV=1	176.346	25.8357	176.346	34.7949
sp|Q14690|RRP5_HUMAN	4	4	29	6.60486	KI	WT	208570	Protein RRP5 homolog OS=Homo sapiens OX=9606 GN=PDCD11 PE=1 SV=3	102.277	15.485	102.277	20.8549
sp|P30044|PRDX5_HUMAN	4	4	34	5.06218	KI	WT	22073	Peroxiredoxin-5, mitochondrial OS=Homo sapiens OX=9606 GN=PRDX5 PE=1 SV=4	244.897	48.3777	244.897	65.1541
sp|P04843|RPN1_HUMAN	4	4	49	4.88372	KI	WT	68527	Dolichyl-diphosphooligosaccharide--protein glycosyltransferase subunit 1 OS=Homo sapiens OX=9606 GN=RPN1 PE=1 SV=1	408.747	83.6959	408.747	112.72
sp|Q9Y2Q9|RT28_HUMAN	4	4	55	4.85785	KI	WT	20830	28S ribosomal protein S28, mitochondrial OS=Homo sapiens OX=9606 GN=MRPS28 PE=1 SV=1	410.21	84.4427	410.21	113.726
sp|P46977|STT3A_HUMAN	4	4	33	3.47987	KI	WT	80477	Dolichyl-diphosphooligosaccharide--protein glycosyltransferase subunit STT3A OS=Homo sapiens OX=9606 GN=STT3A PE=1 SV=2	250.321	71.9338	250.321	96.8789
sp|Q13405|RM49_HUMAN	3	3	37	Infinity	KI	WT	19186	39S ribosomal protein L49, mitochondrial OS=Homo sapiens OX=9606 GN=MRPL49 PE=1 SV=1	250.714	0	250.714	0
sp|Q9NWH9|SLTM_HUMAN	3	3	47	Infinity	KI	WT	117079	SAFB-like transcription modulator OS=Homo sapiens OX=9606 GN=SLTM PE=1 SV=2	217.719	0	217.719	0
sp|Q6NXG1|ESRP1_HUMAN	3	3	29	Infinity	KI	WT	75537	Epithelial splicing regulatory protein 1 OS=Homo sapiens OX=9606 GN=ESRP1 PE=1 SV=2	67.1226	0	67.1226	0
sp|P62917|RL8_HUMAN	3	3	41	Infinity	KI	WT	28007	60S ribosomal protein L8 OS=Homo sapiens OX=9606 GN=RPL8 PE=1 SV=2	380.734	0	380.734	0
sp|O43684|BUB3_HUMAN	3	3	43	780.486	KI	WT	37131	Mitotic checkpoint protein BUB3 OS=Homo sapiens OX=9606 GN=BUB3 PE=1 SV=1	210.612	0.269847	210.612	0.363424
sp|Q13151|ROA0_HUMAN	3	3	47	145.276	KI	WT	30822	Heterogeneous nuclear ribonucleoprotein A0 OS=Homo sapiens OX=9606 GN=HNRNPA0 PE=1 SV=1	679.897	4.68004	679.897	6.30298
sp|P62888|RL30_HUMAN	3	3	39	130.989	KI	WT	12776	60S ribosomal protein L30 OS=Homo sapiens OX=9606 GN=RPL30 PE=1 SV=2	994.076	7.589	994.076	10.2207
sp|Q9Y3B4|SF3B6_HUMAN	3	3	32	124.55	KI	WT	14576	Splicing factor 3B subunit 6 OS=Homo sapiens OX=9606 GN=SF3B6 PE=1 SV=1	400.405	3.2148	400.405	4.32963
sp|Q9H0D6|XRN2_HUMAN	3	3	28	123.391	KI	WT	108513	5'-3' exoribonuclease 2 OS=Homo sapiens OX=9606 GN=XRN2 PE=1 SV=1	130.59	1.05835	130.59	1.42536
sp|P49756|RBM25_HUMAN	3	3	38	99.4515	KI	WT	100124	RNA-binding protein 25 OS=Homo sapiens OX=9606 GN=RBM25 PE=1 SV=3	377.96	3.80044	377.96	5.11836
sp|P09001|RM03_HUMAN	3	3	24	82.9857	KI	WT	38608	39S ribosomal protein L3, mitochondrial OS=Homo sapiens OX=9606 GN=MRPL3 PE=1 SV=1	164.187	1.9785	164.187	2.6646
sp|Q16666|IF16_HUMAN	3	3	37	75.7458	KI	WT	88199	Gamma-interferon-inducible protein 16 OS=Homo sapiens OX=9606 GN=IFI16 PE=1 SV=3	129.619	1.71123	129.619	2.30465
sp|P19525|E2AK2_HUMAN	3	3	30	74.0056	KI	WT	62056	Interferon-induced, double-stranded RNA-activated protein kinase OS=Homo sapiens OX=9606 GN=EIF2AK2 PE=1 SV=2	118.61	1.60271	118.61	2.1585
sp|P37108|SRP14_HUMAN	3	3	37	54.2058	KI	WT	14561	Signal recognition particle 14 kDa protein OS=Homo sapiens OX=9606 GN=SRP14 PE=1 SV=2	444.687	8.20367	444.687	11.0485
sp|O00422|SAP18_HUMAN	3	3	40	44.5714	KI	WT	17550	Histone deacetylase complex subunit SAP18 OS=Homo sapiens OX=9606 GN=SAP18 PE=1 SV=1	656.287	14.7244	656.287	19.8305
sp|Q9H7B2|RPF2_HUMAN	3	3	29	40.9876	KI	WT	35560	Ribosome production factor 2 homolog OS=Homo sapiens OX=9606 GN=RPF2 PE=1 SV=2	159.434	3.88982	159.434	5.23873
sp|P09012|SNRPA_HUMAN	3	3	36	40.615	KI	WT	31259	U1 small nuclear ribonucleoprotein A OS=Homo sapiens OX=9606 GN=SNRPA PE=1 SV=3	367.73	9.05403	367.73	12.1938
sp|P49750|YLPM1_HUMAN	3	3	40	38.75	KI	WT	241495	YLP motif-containing protein 1 OS=Homo sapiens OX=9606 GN=YLPM1 PE=1 SV=4	201.332	5.19565	201.332	6.9974
sp|P25398|RS12_HUMAN	3	3	38	36.6801	KI	WT	14505	40S ribosomal protein S12 OS=Homo sapiens OX=9606 GN=RPS12 PE=1 SV=3	380.199	10.3653	380.199	13.9597
sp|P13639|EF2_HUMAN	3	3	25	34.3877	KI	WT	95277	Elongation factor 2 OS=Homo sapiens OX=9606 GN=EEF2 PE=1 SV=4	102.652	2.98512	102.652	4.0203
sp|Q9NVP1|DDX18_HUMAN	3	3	29	32.9805	KI	WT	75359	ATP-dependent RNA helicase DDX18 OS=Homo sapiens OX=9606 GN=DDX18 PE=1 SV=2	228.203	6.91933	228.203	9.31881
sp|P16104|H2AX_HUMAN;sp|Q8IUE6|H2A2B_HUMAN;sp|Q96QV6|H2A1A_HUMAN;sp|P04908|H2A1B_HUMAN;sp|P0C0S8|H2A1_HUMAN;sp|P20671|H2A1D_HUMAN;sp|Q16777|H2A2C_HUMAN;sp|Q6FI13|H2A2A_HUMAN;sp|Q7L7L0|H2A3_HUMAN;sp|Q93077|H2A1C_HUMAN;sp|Q96KK5|H2A1H_HUMAN;sp|Q99878|H2A1J_HUMAN;sp|Q9BTM1|H2AJ_HUMAN	3	3	78	30.3789	KI	WT	15135	Histone H2AX OS=Homo sapiens OX=9606 GN=H2AFX PE=1 SV=2	5143.68	169.317	5143.68	228.033
sp|Q13148|TADBP_HUMAN	3	3	54	29.1011	KI	WT	44711	TAR DNA-binding protein 43 OS=Homo sapiens OX=9606 GN=TARDBP PE=1 SV=1	453.394	15.58	453.394	20.9827
sp|Q14103|HNRPD_HUMAN	5	3	50	27.4198	KI	WT	38410	Heterogeneous nuclear ribonucleoprotein D0 OS=Homo sapiens OX=9606 GN=HNRNPD PE=1 SV=1	466.373	17.0086	466.373	22.9068
sp|P09874|PARP1_HUMAN	3	3	25	24.254	KI	WT	113012	Poly [ADP-ribose] polymerase 1 OS=Homo sapiens OX=9606 GN=PARP1 PE=1 SV=4	177.497	7.31824	177.497	9.85605
sp|Q9BZJ0|CRNL1_HUMAN	3	3	29	22.7759	KI	WT	100389	Crooked neck-like protein 1 OS=Homo sapiens OX=9606 GN=CRNKL1 PE=1 SV=4	64.6183	2.83714	64.6183	3.821
sp|P49406|RM19_HUMAN	3	3	21	22.6758	KI	WT	33514	39S ribosomal protein L19, mitochondrial OS=Homo sapiens OX=9606 GN=MRPL19 PE=1 SV=2	137.696	6.07236	137.696	8.17813
sp|P61353|RL27_HUMAN	3	3	41	21.0873	KI	WT	15788	60S ribosomal protein L27 OS=Homo sapiens OX=9606 GN=RPL27 PE=1 SV=2	865.992	41.067	865.992	55.3081
sp|P61313|RL15_HUMAN	3	3	44	20.8896	KI	WT	24131	60S ribosomal protein L15 OS=Homo sapiens OX=9606 GN=RPL15 PE=1 SV=2	916.874	43.8914	916.874	59.112
sp|Q10570|CPSF1_HUMAN	3	3	30	20.5708	KI	WT	160782	Cleavage and polyadenylation specificity factor subunit 1 OS=Homo sapiens OX=9606 GN=CPSF1 PE=1 SV=2	110.485	5.37098	110.485	7.23352
sp|P62316|SMD2_HUMAN	3	3	53	20.0675	KI	WT	13518	Small nuclear ribonucleoprotein Sm D2 OS=Homo sapiens OX=9606 GN=SNRPD2 PE=1 SV=1	1364.85	68.0131	1364.85	91.5986
sp|Q12931|TRAP1_HUMAN	4	3	48	18.6844	KI	WT	80060	Heat shock protein 75 kDa, mitochondrial OS=Homo sapiens OX=9606 GN=TRAP1 PE=1 SV=3	131.828	7.05548	131.828	9.50217
sp|Q99714|HCD2_HUMAN	3	3	30	18.4611	KI	WT	26906	3-hydroxyacyl-CoA dehydrogenase type-2 OS=Homo sapiens OX=9606 GN=HSD17B10 PE=1 SV=3	107.466	5.82122	107.466	7.83989
sp|P33993|MCM7_HUMAN	3	3	36	17.5243	KI	WT	81257	DNA replication licensing factor MCM7 OS=Homo sapiens OX=9606 GN=MCM7 PE=1 SV=4	153.952	8.78503	153.952	11.8315
sp|Q96AE4|FUBP1_HUMAN	5	3	40	14.4771	KI	WT	67518	Far upstream element-binding protein 1 OS=Homo sapiens OX=9606 GN=FUBP1 PE=1 SV=3	72.1025	4.98045	72.1025	6.70757
sp|P62979|RS27A_HUMAN;sp|P0CG47|UBB_HUMAN;sp|P0CG48|UBC_HUMAN;sp|P62987|RL40_HUMAN	3	3	51	13.3382	KI	WT	17953	Ubiquitin-40S ribosomal protein S27a OS=Homo sapiens OX=9606 GN=RPS27A PE=1 SV=2	1939.05	145.375	1939.05	195.789
sp|P62913|RL11_HUMAN	3	3	44	10.4019	KI	WT	20240	60S ribosomal protein L11 OS=Homo sapiens OX=9606 GN=RPL11 PE=1 SV=2	277.967	26.7227	277.967	35.9896
sp|P60842|IF4A1_HUMAN;sp|Q14240|IF4A2_HUMAN	4	3	56	10.3805	KI	WT	46125	Eukaryotic initiation factor 4A-I OS=Homo sapiens OX=9606 GN=EIF4A1 PE=1 SV=1	235.163	22.6543	235.163	30.5103
sp|P49411|EFTU_HUMAN	3	3	43	10.2042	KI	WT	49510	Elongation factor Tu, mitochondrial OS=Homo sapiens OX=9606 GN=TUFM PE=1 SV=2	387.627	37.9869	387.627	51.1599
sp|A6NHR9|SMHD1_HUMAN	3	3	25	9.38523	KI	WT	226231	Structural maintenance of chromosomes flexible hinge domain-containing protein 1 OS=Homo sapiens OX=9606 GN=SMCHD1 PE=1 SV=2	76.6851	8.17083	76.6851	11.0043
sp|O75152|ZC11A_HUMAN	3	3	31	9.04284	KI	WT	89076	Zinc finger CCCH domain-containing protein 11A OS=Homo sapiens OX=9606 GN=ZC3H11A PE=1 SV=3	131.757	14.5703	131.757	19.6229
sp|P62249|RS16_HUMAN	3	3	29	8.95774	KI	WT	16435	40S ribosomal protein S16 OS=Homo sapiens OX=9606 GN=RPS16 PE=1 SV=2	345.125	38.5281	345.125	51.8889
sp|Q9P035|HACD3_HUMAN	3	3	29	8.92044	KI	WT	43132	Very-long-chain (3R)-3-hydroxyacyl-CoA dehydratase 3 OS=Homo sapiens OX=9606 GN=HACD3 PE=1 SV=2	53.7211	6.02225	53.7211	8.11064
sp|Q5SSJ5|HP1B3_HUMAN	3	3	23	8.53958	KI	WT	61169	Heterochromatin protein 1-binding protein 3 OS=Homo sapiens OX=9606 GN=HP1BP3 PE=1 SV=1	184.928	21.6554	184.928	29.1651
sp|P04792|HSPB1_HUMAN	3	3	30	8.50656	KI	WT	22768	Heat shock protein beta-1 OS=Homo sapiens OX=9606 GN=HSPB1 PE=1 SV=2	531.188	62.4445	531.188	84.0989
sp|Q9BZE4|NOG1_HUMAN	3	3	23	6.08091	KI	WT	73918	Nucleolar GTP-binding protein 1 OS=Homo sapiens OX=9606 GN=GTPBP4 PE=1 SV=3	129.436	21.2856	129.436	28.667
sp|P10620|MGST1_HUMAN	3	3	26	5.80331	KI	WT	17587	Microsomal glutathione S-transferase 1 OS=Homo sapiens OX=9606 GN=MGST1 PE=1 SV=1	291.215	50.1809	291.215	67.5825
sp|P0DMV8|HS71A_HUMAN;sp|P0DMV9|HS71B_HUMAN	5	3	45	5.49135	KI	WT	70009	Heat shock 70 kDa protein 1A OS=Homo sapiens OX=9606 GN=HSPA1A PE=1 SV=1	172.679	31.4457	172.679	42.3503
sp|Q7L2E3|DHX30_HUMAN	3	3	20	5.40269	KI	WT	133855	Putative ATP-dependent RNA helicase DHX30 OS=Homo sapiens OX=9606 GN=DHX30 PE=1 SV=1	125.306	23.1932	125.306	31.2361
sp|P08195|4F2_HUMAN	3	3	32	4.33778	KI	WT	67952	4F2 cell-surface antigen heavy chain OS=Homo sapiens OX=9606 GN=SLC3A2 PE=1 SV=3	81.0048	18.6742	81.0048	25.1501
sp|P27797|CALR_HUMAN	3	3	37	4.02574	KI	WT	48112	Calreticulin OS=Homo sapiens OX=9606 GN=CALR PE=1 SV=1	154.54	38.388	154.54	51.7001
sp|P60709|ACTB_HUMAN	36	3	771	3.75424	KI	WT	41710	Actin, cytoplasmic 1 OS=Homo sapiens OX=9606 GN=ACTB PE=1 SV=1	17219.9	4586.77	17219.9	6177.37
sp|P52907|CAZA1_HUMAN	5	3	62	3.68449	KI	WT	32902	F-actin-capping protein subunit alpha-1 OS=Homo sapiens OX=9606 GN=CAPZA1 PE=1 SV=3	493.789	134.018	493.789	180.493
cont|000006;cont|000009;cont|000021;cont|000113	3	3	46	3.62402	WT	KI	25091	gi|115660|sp|P02666|CASB_BOVIN Beta-casein precursor [Bos taurus (contaminant)]	77.8893	282.272	77.8893	380.158
sp|P30101|PDIA3_HUMAN	3	3	30	3.55116	KI	WT	56747	Protein disulfide-isomerase A3 OS=Homo sapiens OX=9606 GN=PDIA3 PE=1 SV=4	215.676	60.7339	215.676	81.7951
sp|P61204|ARF3_HUMAN;sp|P84077|ARF1_HUMAN	3	3	28	2.99486	KI	WT	20588	ADP-ribosylation factor 3 OS=Homo sapiens OX=9606 GN=ARF3 PE=1 SV=2	232.511	77.6367	232.511	104.559
sp|P06753|TPM3_HUMAN;sp|P09493|TPM1_HUMAN	3	3	28	1.45845	KI	WT	32930	Tropomyosin alpha-3 chain OS=Homo sapiens OX=9606 GN=TPM3 PE=1 SV=2	169.074	115.927	169.074	156.128
sp|Q8TDN6|BRX1_HUMAN	3	3	31	1.22696	KI	WT	41375	Ribosome biogenesis protein BRX1 homolog OS=Homo sapiens OX=9606 GN=BRIX1 PE=1 SV=2	1762.72	1436.66	1762.72	1934.87
cont|000002;cont|000062;cont|000086;cont|000088;cont|000101;cont|000137	6	3	77	1.20982	WT	KI	23978	gi|67549|pir||TRBOTR trypsin (EC 3.4.21.4) precursor - bovine [Bos taurus (contaminant)]	133.526	161.542	133.526	217.562
sp|Q9P2I0|CPSF2_HUMAN	2	2	14	Infinity	KI	WT	88431	Cleavage and polyadenylation specificity factor subunit 2 OS=Homo sapiens OX=9606 GN=CPSF2 PE=1 SV=2	48.7297	0	48.7297	0
sp|Q8IUH3|RBM45_HUMAN	2	2	23	Infinity	KI	WT	53469	RNA-binding protein 45 OS=Homo sapiens OX=9606 GN=RBM45 PE=1 SV=1	120.321	0	120.321	0
sp|P49761|CLK3_HUMAN	2	2	36	Infinity	KI	WT	73469	Dual specificity protein kinase CLK3 OS=Homo sapiens OX=9606 GN=CLK3 PE=1 SV=3	141.985	0	141.985	0
sp|O95639|CPSF4_HUMAN	2	2	22	Infinity	KI	WT	30235	Cleavage and polyadenylation specificity factor subunit 4 OS=Homo sapiens OX=9606 GN=CPSF4 PE=1 SV=1	108.517	0	108.517	0
sp|O75934|SPF27_HUMAN	2	2	17	Infinity	KI	WT	26115	Pre-mRNA-splicing factor SPF27 OS=Homo sapiens OX=9606 GN=BCAS2 PE=1 SV=1	111.709	0	111.709	0
sp|Q9Y3D3|RT16_HUMAN	2	2	35	4167.25	KI	WT	15335	28S ribosomal protein S16, mitochondrial OS=Homo sapiens OX=9606 GN=MRPS16 PE=1 SV=1	594.9	0.142756	594.9	0.192261
sp|P82675|RT05_HUMAN	2	2	29	667.688	KI	WT	47976	28S ribosomal protein S5, mitochondrial OS=Homo sapiens OX=9606 GN=MRPS5 PE=1 SV=2	280.008	0.41937	280.008	0.564799
sp|Q96J01|THOC3_HUMAN	2	2	22	634.592	KI	WT	38747	THO complex subunit 3 OS=Homo sapiens OX=9606 GN=THOC3 PE=1 SV=1	177.178	0.2792	177.178	0.376021
sp|Q96T58|MINT_HUMAN	2	2	15	445.916	KI	WT	402004	Msx2-interacting protein OS=Homo sapiens OX=9606 GN=SPEN PE=1 SV=1	54.1081	0.121341	54.1081	0.16342
sp|P62847|RS24_HUMAN	2	2	32	393.474	KI	WT	15413	40S ribosomal protein S24 OS=Homo sapiens OX=9606 GN=RPS24 PE=1 SV=1	961.237	2.44295	961.237	3.29011
sp|P05386|RLA1_HUMAN	3	2	63	379.46	KI	WT	11507	60S acidic ribosomal protein P1 OS=Homo sapiens OX=9606 GN=RPLP1 PE=1 SV=1	959.157	2.52769	959.157	3.40424
sp|P30050|RL12_HUMAN	2	2	27	300.242	KI	WT	17808	60S ribosomal protein L12 OS=Homo sapiens OX=9606 GN=RPL12 PE=1 SV=1	774.18	2.57852	774.18	3.4727
sp|Q9H568|ACTL8_HUMAN	2	2	27	267.397	KI	WT	41334	Actin-like protein 8 OS=Homo sapiens OX=9606 GN=ACTL8 PE=1 SV=1	220.972	0.826383	220.972	1.11296
sp|P42704|LPPRC_HUMAN	2	2	21	178.234	KI	WT	157805	Leucine-rich PPR motif-containing protein, mitochondrial OS=Homo sapiens OX=9606 GN=LRPPRC PE=1 SV=3	75.3947	0.423009	75.3947	0.5697
sp|O15042|SR140_HUMAN	2	2	23	168.02	KI	WT	118219	U2 snRNP-associated SURP motif-containing protein OS=Homo sapiens OX=9606 GN=U2SURP PE=1 SV=2	272.916	1.6243	272.916	2.18758
sp|O15226|NKRF_HUMAN	2	2	16	149.628	KI	WT	77624	NF-kappa-B-repressing factor OS=Homo sapiens OX=9606 GN=NKRF PE=1 SV=2	129.424	0.864973	129.424	1.16493
sp|Q8N5N7|RM50_HUMAN	2	2	26	148.787	KI	WT	18313	39S ribosomal protein L50, mitochondrial OS=Homo sapiens OX=9606 GN=MRPL50 PE=1 SV=2	212.287	1.42679	212.287	1.92156
sp|P31949|S10AB_HUMAN	2	2	16	137.996	KI	WT	11733	Protein S100-A11 OS=Homo sapiens OX=9606 GN=S100A11 PE=1 SV=2	114.668	0.830952	114.668	1.11911
sp|P41223|BUD31_HUMAN	2	2	24	124.892	KI	WT	16989	Protein BUD31 homolog OS=Homo sapiens OX=9606 GN=BUD31 PE=1 SV=2	314.871	2.52116	314.871	3.39544
sp|Q96I25|SPF45_HUMAN	2	2	14	114.669	KI	WT	44934	Splicing factor 45 OS=Homo sapiens OX=9606 GN=RBM17 PE=1 SV=1	186.069	1.62265	186.069	2.18536
sp|Q05519|SRS11_HUMAN	2	2	21	102.227	KI	WT	53510	Serine/arginine-rich splicing factor 11 OS=Homo sapiens OX=9606 GN=SRSF11 PE=1 SV=1	370.09	3.62027	370.09	4.87571
sp|Q8N684|CPSF7_HUMAN	2	2	19	100.609	KI	WT	52018	Cleavage and polyadenylation specificity factor subunit 7 OS=Homo sapiens OX=9606 GN=CPSF7 PE=1 SV=1	150.808	1.49895	150.808	2.01876
sp|P27635|RL10_HUMAN	2	2	35	90.0395	KI	WT	24588	60S ribosomal protein L10 OS=Homo sapiens OX=9606 GN=RPL10 PE=1 SV=4	344.953	3.83113	344.953	5.15968
sp|P09234|RU1C_HUMAN	2	2	26	82.7785	KI	WT	17381	U1 small nuclear ribonucleoprotein C OS=Homo sapiens OX=9606 GN=SNRPC PE=1 SV=1	483.042	5.83535	483.042	7.85893
sp|P49368|TCPG_HUMAN	2	2	12	63.9441	KI	WT	60495	T-complex protein 1 subunit gamma OS=Homo sapiens OX=9606 GN=CCT3 PE=1 SV=4	55.6989	0.871056	55.6989	1.17312
sp|Q96EP5|DAZP1_HUMAN	2	2	15	62.7914	KI	WT	43356	DAZ-associated protein 1 OS=Homo sapiens OX=9606 GN=DAZAP1 PE=1 SV=1	228.63	3.6411	228.63	4.90375
sp|A8MWD9|RUXGL_HUMAN;sp|P62308|RUXG_HUMAN	2	2	32	59.1907	KI	WT	8538	Putative small nuclear ribonucleoprotein G-like protein 15 OS=Homo sapiens OX=9606 GN=SNRPGP15 PE=5 SV=2	747.651	12.6312	747.651	17.0115
sp|Q9Y676|RT18B_HUMAN	2	2	37	56.3618	KI	WT	29377	28S ribosomal protein S18b, mitochondrial OS=Homo sapiens OX=9606 GN=MRPS18B PE=1 SV=1	223.566	3.96663	223.566	5.34217
sp|P61247|RS3A_HUMAN	2	2	20	52.22	KI	WT	29926	40S ribosomal protein S3a OS=Homo sapiens OX=9606 GN=RPS3A PE=1 SV=2	159.107	3.04686	159.107	4.10345
sp|Q13247|SRSF6_HUMAN	3	2	30	52.0574	KI	WT	39563	Serine/arginine-rich splicing factor 6 OS=Homo sapiens OX=9606 GN=SRSF6 PE=1 SV=2	214.706	4.12441	214.706	5.55466
sp|O43660|PLRG1_HUMAN	2	2	16	50.3819	KI	WT	57158	Pleiotropic regulator 1 OS=Homo sapiens OX=9606 GN=PLRG1 PE=1 SV=1	89.0882	1.76826	89.0882	2.38145
sp|Q6P6C2|ALKB5_HUMAN	2	2	25	38.9608	KI	WT	44229	RNA demethylase ALKBH5 OS=Homo sapiens OX=9606 GN=ALKBH5 PE=1 SV=2	70.225	1.80245	70.225	2.42751
sp|Q92804|RBP56_HUMAN	3	2	49	32.4666	KI	WT	61793	TATA-binding protein-associated factor 2N OS=Homo sapiens OX=9606 GN=TAF15 PE=1 SV=1	193.937	5.97344	193.937	8.0449
sp|P35637|FUS_HUMAN	4	2	35	30.2914	KI	WT	53394	RNA-binding protein FUS OS=Homo sapiens OX=9606 GN=FUS PE=1 SV=1	465.668	15.373	465.668	20.704
sp|Q07020|RL18_HUMAN	2	2	40	29.1168	KI	WT	21621	60S ribosomal protein L18 OS=Homo sapiens OX=9606 GN=RPL18 PE=1 SV=2	1736.97	59.6551	1736.97	80.3422
sp|P63244|RACK1_HUMAN	2	2	24	26.9298	KI	WT	35055	Receptor of activated protein C kinase 1 OS=Homo sapiens OX=9606 GN=RACK1 PE=1 SV=3	171.486	6.36787	171.486	8.57611
sp|Q9H6R4|NOL6_HUMAN	2	2	19	26.7468	KI	WT	127513	Nucleolar protein 6 OS=Homo sapiens OX=9606 GN=NOL6 PE=1 SV=2	44.6139	1.66801	44.6139	2.24644
sp|P63167|DYL1_HUMAN	2	2	23	26.2028	KI	WT	10359	Dynein light chain 1, cytoplasmic OS=Homo sapiens OX=9606 GN=DYNLL1 PE=1 SV=1	165.451	6.31426	165.451	8.50391
sp|Q9P015|RM15_HUMAN	2	2	18	24.9446	KI	WT	33399	39S ribosomal protein L15, mitochondrial OS=Homo sapiens OX=9606 GN=MRPL15 PE=1 SV=1	260.755	10.4534	260.755	14.0784
sp|P40429|RL13A_HUMAN	2	2	25	24.9201	KI	WT	23562	60S ribosomal protein L13a OS=Homo sapiens OX=9606 GN=RPL13A PE=1 SV=2	245.783	9.86283	245.783	13.283
cont|000070	2	2	18	23.649	KI	WT	46075	gi|27806941|ref|NP_776307.1| serine (or cysteine) proteinase inhibitor, clade A (alpha-1antiproteinase, antitrypsin), member 1 [Bos taurus (contaminant)]	106.52	4.50419	106.52	6.06615
sp|P46777|RL5_HUMAN	2	2	21	23.318	KI	WT	34341	60S ribosomal protein L5 OS=Homo sapiens OX=9606 GN=RPL5 PE=1 SV=3	230.077	9.86692	230.077	13.2886
sp|O75127|PTCD1_HUMAN	2	2	19	23.1667	KI	WT	78806	Pentatricopeptide repeat-containing protein 1, mitochondrial OS=Homo sapiens OX=9606 GN=PTCD1 PE=1 SV=2	207.481	8.95603	207.481	12.0618
sp|Q9NW64|RBM22_HUMAN	2	2	26	22.5085	KI	WT	46865	Pre-mRNA-splicing factor RBM22 OS=Homo sapiens OX=9606 GN=RBM22 PE=1 SV=1	232.523	10.3305	232.523	13.9129
sp|Q92900|RENT1_HUMAN	2	2	18	21.9658	KI	WT	124267	Regulator of nonsense transcripts 1 OS=Homo sapiens OX=9606 GN=UPF1 PE=1 SV=2	61.3001	2.79071	61.3001	3.75847
sp|Q01844|EWS_HUMAN	2	2	24	21.3569	KI	WT	68436	RNA-binding protein EWS OS=Homo sapiens OX=9606 GN=EWSR1 PE=1 SV=1	233.064	10.9128	233.064	14.6972
sp|Q04695|K1C17_HUMAN	5	2	78	20.6128	WT	KI	48076	Keratin, type I cytoskeletal 17 OS=Homo sapiens OX=9606 GN=KRT17 PE=1 SV=2	6.48119	133.595	6.48119	179.924
sp|Q01130|SRSF2_HUMAN	2	2	51	20.0163	KI	WT	25461	Serine/arginine-rich splicing factor 2 OS=Homo sapiens OX=9606 GN=SRSF2 PE=1 SV=4	1143.57	57.1322	1143.57	76.9444
sp|P56537|IF6_HUMAN	2	2	23	19.809	KI	WT	26582	Eukaryotic translation initiation factor 6 OS=Homo sapiens OX=9606 GN=EIF6 PE=1 SV=1	101.886	5.14344	101.886	6.92707
sp|O60884|DNJA2_HUMAN	2	2	24	19.1389	KI	WT	45717	DnaJ homolog subfamily A member 2 OS=Homo sapiens OX=9606 GN=DNAJA2 PE=1 SV=1	98.4493	5.14394	98.4493	6.92775
sp|P16615|AT2A2_HUMAN	2	2	13	18.9711	KI	WT	114683	Sarcoplasmic/endoplasmic reticulum calcium ATPase 2 OS=Homo sapiens OX=9606 GN=ATP2A2 PE=1 SV=1	54.2325	2.85869	54.2325	3.85002
sp|O60508|PRP17_HUMAN	2	2	21	17.9876	KI	WT	65479	Pre-mRNA-processing factor 17 OS=Homo sapiens OX=9606 GN=CDC40 PE=1 SV=1	206.707	11.4917	206.707	15.4767
sp|P62081|RS7_HUMAN	2	2	33	17.4848	KI	WT	22113	40S ribosomal protein S7 OS=Homo sapiens OX=9606 GN=RPS7 PE=1 SV=1	230.38	13.176	230.38	17.7452
sp|P62829|RL23_HUMAN	2	2	42	17.3732	KI	WT	14856	60S ribosomal protein L23 OS=Homo sapiens OX=9606 GN=RPL23 PE=1 SV=1	505.315	29.0859	505.315	39.1722
sp|Q15050|RRS1_HUMAN	3	2	29	17.3225	KI	WT	41168	Ribosome biogenesis regulatory protein homolog OS=Homo sapiens OX=9606 GN=RRS1 PE=1 SV=2	141.573	8.17277	141.573	11.0069
sp|P50914|RL14_HUMAN	2	2	30	17.2229	KI	WT	23417	60S ribosomal protein L14 OS=Homo sapiens OX=9606 GN=RPL14 PE=1 SV=4	1075.47	62.4441	1075.47	84.0984
sp|P06733|ENOA_HUMAN;sp|P13929|ENOB_HUMAN	2	2	24	17.0669	KI	WT	47139	Alpha-enolase OS=Homo sapiens OX=9606 GN=ENO1 PE=1 SV=2	116.623	6.83331	116.623	9.20296
sp|Q15366|PCBP2_HUMAN;sp|P57721|PCBP3_HUMAN	3	2	41	15.5628	KI	WT	38556	Poly(rC)-binding protein 2 OS=Homo sapiens OX=9606 GN=PCBP2 PE=1 SV=1	542.108	34.8335	542.108	46.913
sp|Q9Y221|NIP7_HUMAN	2	2	25	13.3946	KI	WT	20449	60S ribosome subunit biogenesis protein NIP7 homolog OS=Homo sapiens OX=9606 GN=NIP7 PE=1 SV=1	184.31	13.76	184.31	18.5317
sp|Q13123|RED_HUMAN	2	2	18	12.856	KI	WT	65562	Protein Red OS=Homo sapiens OX=9606 GN=IK PE=1 SV=3	152.386	11.8533	152.386	15.9638
sp|Q8IYB3|SRRM1_HUMAN	2	2	21	12.4494	KI	WT	102274	Serine/arginine repetitive matrix protein 1 OS=Homo sapiens OX=9606 GN=SRRM1 PE=1 SV=2	305.415	24.5326	305.415	33.04
sp|Q08170|SRSF4_HUMAN	3	2	28	11.7809	KI	WT	56645	Serine/arginine-rich splicing factor 4 OS=Homo sapiens OX=9606 GN=SRSF4 PE=1 SV=2	148.019	12.5643	148.019	16.9214
sp|P02545|LMNA_HUMAN	2	2	32	11.7635	KI	WT	74095	Prelamin-A/C OS=Homo sapiens OX=9606 GN=LMNA PE=1 SV=1	105.133	8.93721	105.133	12.0364
sp|P35268|RL22_HUMAN	2	2	27	11.1446	KI	WT	14778	60S ribosomal protein L22 OS=Homo sapiens OX=9606 GN=RPL22 PE=1 SV=2	203.254	18.2379	203.254	24.5624
sp|Q8TCJ2|STT3B_HUMAN	2	2	15	10.4321	KI	WT	93614	Dolichyl-diphosphooligosaccharide--protein glycosyltransferase subunit STT3B OS=Homo sapiens OX=9606 GN=STT3B PE=1 SV=1	218.082	20.9048	218.082	28.1542
sp|Q6I9Y2|THOC7_HUMAN	2	2	23	9.85152	KI	WT	23728	THO complex subunit 7 homolog OS=Homo sapiens OX=9606 GN=THOC7 PE=1 SV=3	244.561	24.8247	244.561	33.4334
sp|Q9BYD1|RM13_HUMAN	2	2	20	9.66488	KI	WT	20679	39S ribosomal protein L13, mitochondrial OS=Homo sapiens OX=9606 GN=MRPL13 PE=1 SV=1	228.12	23.603	228.12	31.788
sp|P51571|SSRD_HUMAN	2	2	28	8.48717	KI	WT	18987	Translocon-associated protein subunit delta OS=Homo sapiens OX=9606 GN=SSR4 PE=1 SV=1	435.162	51.273	435.162	69.0534
sp|P00403|COX2_HUMAN	2	2	12	8.07684	KI	WT	25548	Cytochrome c oxidase subunit 2 OS=Homo sapiens OX=9606 GN=MT-CO2 PE=1 SV=1	96.3856	11.9336	96.3856	16.0719
sp|Q9H8H3|MET7A_HUMAN	2	2	20	7.84604	KI	WT	28301	Methyltransferase-like protein 7A OS=Homo sapiens OX=9606 GN=METTL7A PE=1 SV=1	123.216	15.7042	123.216	21.1501
sp|P24539|AT5F1_HUMAN	2	2	13	6.44016	KI	WT	28890	ATP synthase F(0) complex subunit B1, mitochondrial OS=Homo sapiens OX=9606 GN=ATP5F1 PE=1 SV=2	134.178	20.8346	134.178	28.0596
sp|Q9Y2R9|RT07_HUMAN	3	2	29	6.23918	KI	WT	28116	28S ribosomal protein S7, mitochondrial OS=Homo sapiens OX=9606 GN=MRPS7 PE=1 SV=2	206.277	33.0616	206.277	44.5266
sp|P04844|RPN2_HUMAN	2	2	21	5.77011	KI	WT	69241	Dolichyl-diphosphooligosaccharide--protein glycosyltransferase subunit 2 OS=Homo sapiens OX=9606 GN=RPN2 PE=1 SV=3	263.326	45.6362	263.326	61.4619
sp|Q9NYF8|BCLF1_HUMAN	2	2	28	5.75256	WT	KI	106059	Bcl-2-associated transcription factor 1 OS=Homo sapiens OX=9606 GN=BCLAF1 PE=1 SV=2	64.0872	368.666	64.0872	496.511
sp|Q9BUN8|DERL1_HUMAN	2	2	20	5.45455	KI	WT	28782	Derlin-1 OS=Homo sapiens OX=9606 GN=DERL1 PE=1 SV=1	132.641	24.3175	132.641	32.7503
sp|P02100|HBE_HUMAN;sp|P02042|HBD_HUMAN;sp|P68871|HBB_HUMAN;sp|P69891|HBG1_HUMAN;sp|P69892|HBG2_HUMAN	2	2	24	5.44195	KI	WT	16192	Hemoglobin subunit epsilon OS=Homo sapiens OX=9606 GN=HBE1 PE=1 SV=2	1474.6	270.969	1474.6	364.935
sp|Q92614|MY18A_HUMAN	2	2	16	5.17493	KI	WT	232971	Unconventional myosin-XVIIIa OS=Homo sapiens OX=9606 GN=MYO18A PE=1 SV=3	65.1905	12.5974	65.1905	16.9659
sp|P48047|ATPO_HUMAN	2	2	22	5.12869	KI	WT	23263	ATP synthase subunit O, mitochondrial OS=Homo sapiens OX=9606 GN=ATP5O PE=1 SV=1	385.515	75.1682	385.515	101.235
sp|Q02978|M2OM_HUMAN	2	2	18	5.10727	KI	WT	34040	Mitochondrial 2-oxoglutarate/malate carrier protein OS=Homo sapiens OX=9606 GN=SLC25A11 PE=1 SV=3	57.212	11.2021	57.212	15.0867
sp|Q9UBM7|DHCR7_HUMAN	2	2	31	5.01698	KI	WT	54454	7-dehydrocholesterol reductase OS=Homo sapiens OX=9606 GN=DHCR7 PE=1 SV=1	463.483	92.3828	463.483	124.419
sp|P11387|TOP1_HUMAN	2	2	21	4.91295	KI	WT	90669	DNA topoisomerase 1 OS=Homo sapiens OX=9606 GN=TOP1 PE=1 SV=2	108.875	22.1608	108.875	29.8457
sp|Q96GQ7|DDX27_HUMAN	2	2	12	4.6816	KI	WT	89779	Probable ATP-dependent RNA helicase DDX27 OS=Homo sapiens OX=9606 GN=DDX27 PE=1 SV=2	60.6472	12.9544	60.6472	17.4467
sp|P63261|ACTG_HUMAN	35	2	752	3.75424	KI	WT	41766	Actin, cytoplasmic 2 OS=Homo sapiens OX=9606 GN=ACTG1 PE=1 SV=1	9562.75	2547.18	9562.75	3430.49
sp|O14950|ML12B_HUMAN;sp|P19105|ML12A_HUMAN	2	2	26	3.70059	KI	WT	19767	Myosin regulatory light chain 12B OS=Homo sapiens OX=9606 GN=MYL12B PE=1 SV=2	208.52	56.3476	208.52	75.8878
sp|P47755|CAZA2_HUMAN	4	2	46	3.53972	KI	WT	32929	F-actin-capping protein subunit alpha-2 OS=Homo sapiens OX=9606 GN=CAPZA2 PE=1 SV=3	246.557	69.6543	246.557	93.8089
sp|P21796|VDAC1_HUMAN	3	2	34	3.26193	KI	WT	30754	Voltage-dependent anion-selective channel protein 1 OS=Homo sapiens OX=9606 GN=VDAC1 PE=1 SV=2	164.387	50.3957	164.387	67.8719
sp|Q09028|RBBP4_HUMAN;sp|Q16576|RBBP7_HUMAN	2	2	20	3.17389	KI	WT	47626	Histone-binding protein RBBP4 OS=Homo sapiens OX=9606 GN=RBBP4 PE=1 SV=3	160.195	50.4728	160.195	67.9756
cont|000017	24	2	375	2.93704	WT	KI	69225	gi|418694|pir||ABBOS serum albumin precursor (validated) - bovine [Bos taurus (contaminant)]	65.0426	191.033	65.0426	257.279
cont|000071	2	2	20	2.71627	WT	KI	26002	gi|27806963|ref|NP_776953.1| casein alpha-S2 [Bos taurus (contaminant)]	65.7837	178.687	65.7837	240.651
sp|Q9ULV4|COR1C_HUMAN	2	2	27	1.51806	KI	WT	53215	Coronin-1C OS=Homo sapiens OX=9606 GN=CORO1C PE=1 SV=1	117.686	77.5239	117.686	104.408
