# Supplementary material for: ILF2 enhances the DNA cytosine deaminase activity of tumor mutator APOBEC3B in multiple myeloma cells
Source: Sci Rep. 2022 Feb 10;12:2278. doi: 10.1038/s41598-022-06226-3 (PMC8831623; doi:10.1038/s41598-022-06226-3)
Supplement: Supplementary file 3 — Supplementary Information 3. [file 41598_2022_6226_MOESM3_ESM.xlsx]

## Sheet: AMO1_Cellular_Component
Category	Term	Count	%	PValue	Genes	List Total	Pop Hits	Pop Total	Fold Enrichment	Bonferroni	Benjamini	FDR
GOTERM_CC_FAT	GO:1990904~ribonucleoprotein complex	38	69.0909	1.19686e-34	3181, 2091, 6155, 22913, 4670, 9987, 6156, 6632, 10492, 1660, 3187, 3184, 3183, 6194, 1655, 1654, 1994, 4809, 6128, 6625, 284695, 6628, 10236, 3192, 220988, 3191, 3190, 6124, 9775, 6202, 3178, 27316, 10949, 6634, 6633, 3609, 6635, 3608	55	787	14527	12.7533	1.67561e-32	1.67561e-32	9.93397e-33
GOTERM_CC_FAT	GO:0030529~intracellular ribonucleoprotein complex	37	67.2727	4.29554e-33	3181, 2091, 6155, 22913, 4670, 9987, 6156, 6632, 10492, 1660, 3187, 3184, 3183, 6194, 1655, 1654, 4809, 6128, 6625, 284695, 6628, 10236, 3192, 220988, 3191, 3190, 6124, 9775, 6202, 3178, 27316, 10949, 6634, 6633, 3609, 6635, 3608	55	786	14527	12.4335	6.01376e-31	3.00688e-31	1.78265e-31
GOTERM_CC_FAT	GO:0005681~spliceosomal complex	23	41.8182	1.44022e-28	3181, 3192, 220988, 3190, 22913, 4670, 9987, 6632, 9775, 10492, 3178, 27316, 3187, 3183, 1655, 4809, 6634, 6633, 6625, 6635, 284695, 6628, 10236	55	179	14527	33.9381	2.01631e-26	6.72103e-27	3.98461e-27
GOTERM_CC_FAT	GO:0071013~catalytic step 2 spliceosome	19	34.5455	3.68998e-27	3181, 3192, 220988, 3190, 22913, 4670, 6632, 9775, 10492, 3178, 27316, 3187, 3183, 1655, 6634, 6633, 6635, 6628, 10236	55	92	14527	54.548	5.16597e-25	1.29149e-25	7.6567e-26
GOTERM_CC_FAT	GO:0005654~nucleoplasm	48	87.2727	1.60612e-25	3181, 2091, 9782, 4670, 6432, 9987, 6434, 6632, 10492, 333932, 1660, 3187, 3184, 6294, 3183, 6194, 10657, 221092, 1655, 1654, 1994, 4809, 79811, 4841, 10772, 6625, 284695, 6428, 6628, 10236, 3192, 220988, 3191, 3190, 6421, 9775, 6202, 3178, 27316, 10921, 10949, 6634, 6633, 3609, 6635, 3608, 10521, 5725	55	2996	14527	4.23168	2.24857e-23	4.49714e-24	2.66616e-24
GOTERM_CC_FAT	GO:0019013~viral nucleocapsid	13	23.6364	5.42676e-23	220988, 3191, 3190, 4670, 9987, 6632, 10492, 3178, 3184, 3183, 6625, 6628, 10236	55	28	14527	122.631	7.59746e-21	1.26624e-21	7.50701e-22
GOTERM_CC_FAT	GO:0019028~viral capsid	13	23.6364	2.61961e-20	220988, 3191, 3190, 4670, 9987, 6632, 10492, 3178, 3184, 3183, 6625, 6628, 10236	55	43	14527	79.8524	3.66746e-18	5.23922e-19	3.10611e-19
GOTERM_CC_FAT	GO:0044423~virion part	13	23.6364	9.18289e-19	220988, 3191, 3190, 4670, 9987, 6632, 10492, 3178, 3184, 3183, 6625, 6628, 10236	55	56	14527	61.3153	1.2856e-16	1.42845e-17	8.46866e-18
GOTERM_CC_FAT	GO:0019012~virion	13	23.6364	9.18289e-19	220988, 3191, 3190, 4670, 9987, 6632, 10492, 3178, 3184, 3183, 6625, 6628, 10236	55	56	14527	61.3153	1.2856e-16	1.42845e-17	8.46866e-18
GOTERM_CC_FAT	GO:0005685~U1 snRNP	6	10.9091	6.56175e-09	6632, 6634, 6633, 6625, 6635, 6628	55	19	14527	83.4086	9.18644e-07	9.18645e-08	5.44625e-08
GOTERM_CC_FAT	GO:0071011~precatalytic spliceosome	6	10.9091	2.94795e-08	4809, 6632, 6634, 6633, 6625, 6635	55	25	14527	63.3905	4.12712e-06	3.75193e-07	2.22436e-07
GOTERM_CC_FAT	GO:0097526~spliceosomal tri-snRNP complex	6	10.9091	5.40727e-08	4809, 6632, 6634, 6633, 6635, 6628	55	28	14527	56.5987	7.57015e-06	5.58021e-07	3.30827e-07
GOTERM_CC_FAT	GO:0005687~U4 snRNP	5	9.09091	5.51886e-08	6632, 6634, 6633, 6635, 6628	55	11	14527	120.058	7.72638e-06	5.58021e-07	3.30827e-07
GOTERM_CC_FAT	GO:0097525~spliceosomal snRNP complex	7	12.7273	5.58021e-08	4809, 6632, 6634, 6633, 6625, 6635, 6628	55	56	14527	33.0159	7.81226e-06	5.58021e-07	3.30827e-07
GOTERM_CC_FAT	GO:0034709~methylosome	5	9.09091	8.2555e-08	6632, 6634, 6633, 6635, 6628	55	12	14527	110.053	1.15576e-05	7.70514e-07	4.56804e-07
GOTERM_CC_FAT	GO:0030532~small nuclear ribonucleoprotein complex	7	12.7273	1.14479e-07	4809, 6632, 6634, 6633, 6625, 6635, 6628	55	63	14527	29.3475	1.60269e-05	1.00169e-06	5.93858e-07
GOTERM_CC_FAT	GO:0022626~cytosolic ribosome	8	14.5455	3.73463e-07	6155, 1654, 6124, 4809, 6156, 6202, 6128, 6194	55	125	14527	16.9041	5.22834e-05	2.88472e-06	1.71023e-06
GOTERM_CC_FAT	GO:0005682~U5 snRNP	5	9.09091	3.91498e-07	6632, 6634, 6633, 6635, 6628	55	17	14527	77.6845	5.48082e-05	2.88472e-06	1.71023e-06
GOTERM_CC_FAT	GO:0034719~SMN-Sm protein complex	5	9.09091	3.91498e-07	6632, 6634, 6633, 6635, 6628	55	17	14527	77.6845	5.48082e-05	2.88472e-06	1.71023e-06
GOTERM_CC_FAT	GO:0005686~U2 snRNP	5	9.09091	7.90417e-07	6632, 6634, 6633, 6635, 6628	55	20	14527	66.0318	0.000110652	5.53292e-06	3.28023e-06
GOTERM_CC_FAT	GO:0034715~pICln-Sm protein complex	4	7.27273	9.63451e-07	6632, 6634, 6633, 6635	55	6	14527	176.085	0.000134874	6.19634e-06	3.67354e-06
GOTERM_CC_FAT	GO:0005697~telomerase holoenzyme complex	5	9.09091	9.7371e-07	3192, 6634, 6635, 3183, 6628	55	21	14527	62.8874	0.00013631	6.19634e-06	3.67354e-06
GOTERM_CC_FAT	GO:0005689~U12-type spliceosomal complex	5	9.09091	2.39897e-06	6632, 6634, 6633, 6635, 6628	55	26	14527	50.7937	0.000335799	1.46024e-05	8.65714e-06
GOTERM_CC_FAT	GO:0044391~ribosomal subunit	8	14.5455	5.96422e-06	6155, 1654, 6124, 4809, 6156, 6202, 6128, 6194	55	189	14527	11.18	0.000834645	3.47e-05	2.05721e-05
GOTERM_CC_FAT	GO:0016604~nuclear body	10	18.1818	6.19643e-06	10921, 2091, 1654, 4670, 6421, 9775, 4841, 6625, 10772, 6428	55	359	14527	7.35731	0.000867127	3.47e-05	2.05721e-05
GOTERM_CC_FAT	GO:0035770~ribonucleoprotein granule	7	12.7273	2.52586e-05	3192, 220988, 3191, 1654, 6128, 1660, 6194	55	158	14527	11.7018	0.00353001	0.000136008	8.06333e-05
GOTERM_CC_FAT	GO:0044445~cytosolic part	8	14.5455	2.73943e-05	6155, 1654, 6124, 4809, 6156, 6202, 6128, 6194	55	239	14527	8.84108	0.00382791	0.000142044	8.42121e-05
GOTERM_CC_FAT	GO:0005840~ribosome	8	14.5455	3.94069e-05	6155, 1654, 6124, 4809, 6156, 6202, 6128, 6194	55	253	14527	8.35185	0.00550188	0.000197034	0.000116813
GOTERM_CC_FAT	GO:0071010~prespliceosome	4	7.27273	7.11246e-05	6632, 6634, 6625, 6628	55	22	14527	48.0231	0.00990838	0.000336586	0.000199547
GOTERM_CC_FAT	GO:0005730~nucleolus	13	23.6364	7.46509e-05	2091, 4670, 6124, 1660, 6194, 1655, 4809, 4841, 3609, 3608, 10521, 5725, 10236	55	882	14527	3.89303	0.0103971	0.000336586	0.000199547
GOTERM_CC_FAT	GO:0070062~extracellular exosome	24	43.6364	7.50162e-05	3181, 2091, 3191, 6155, 3190, 4670, 6432, 6124, 9987, 6156, 6202, 333932, 3178, 27316, 3184, 3183, 3849, 1655, 1654, 6634, 6633, 6635, 5725, 6628	55	2811	14527	2.25509	0.0104477	0.000336586	0.000199547
GOTERM_CC_FAT	GO:1903561~extracellular vesicle	24	43.6364	8.12774e-05	3181, 2091, 3191, 6155, 3190, 4670, 6432, 6124, 9987, 6156, 6202, 333932, 3178, 27316, 3184, 3183, 3849, 1655, 1654, 6634, 6633, 6635, 5725, 6628	55	2825	14527	2.24391	0.0113148	0.000336586	0.000199547
GOTERM_CC_FAT	GO:0046540~U4/U6 x U5 tri-snRNP complex	4	7.27273	8.15783e-05	4809, 6633, 6635, 6628	55	23	14527	45.9352	0.0113565	0.000336586	0.000199547
GOTERM_CC_FAT	GO:0043230~extracellular organelle	24	43.6364	8.17422e-05	3181, 2091, 3191, 6155, 3190, 4670, 6432, 6124, 9987, 6156, 6202, 333932, 3178, 27316, 3184, 3183, 3849, 1655, 1654, 6634, 6633, 6635, 5725, 6628	55	2826	14527	2.24312	0.0113791	0.000336586	0.000199547
GOTERM_CC_FAT	GO:0016607~nuclear speck	7	12.7273	9.67589e-05	10921, 1654, 9775, 4841, 6625, 10772, 6428	55	201	14527	9.19846	0.0134555	0.000387035	0.000229457
GOTERM_CC_FAT	GO:0022625~cytosolic large ribosomal subunit	5	9.09091	0.000116422	6155, 6124, 4809, 6156, 6128	55	68	14527	19.4211	0.0161678	0.00045275	0.000268416
GOTERM_CC_FAT	GO:0070937~CRD-mediated mRNA stability complex	3	5.45455	0.000201507	3192, 10492, 1660	55	6	14527	132.064	0.0278195	0.000742393	0.000440133
GOTERM_CC_FAT	GO:0042382~paraspeckles	3	5.45455	0.000201507	4670, 6421, 4841	55	6	14527	132.064	0.0278195	0.000742393	0.000440133
GOTERM_CC_FAT	GO:0005684~U2-type spliceosomal complex	4	7.27273	0.000244801	6632, 6634, 6625, 6628	55	33	14527	32.0154	0.0336955	0.000878772	0.000520986
GOTERM_CC_FAT	GO:0000243~commitment complex	3	5.45455	0.000281437	6632, 6634, 6625	55	7	14527	113.197	0.0386403	0.000961003	0.000569738
GOTERM_CC_FAT	GO:0005683~U7 snRNP	3	5.45455	0.000281437	6634, 6635, 6628	55	7	14527	113.197	0.0386403	0.000961003	0.000569738
GOTERM_CC_FAT	GO:0034708~methyltransferase complex	5	9.09091	0.000373973	6632, 6634, 6633, 6635, 6628	55	92	14527	14.3547	0.0510185	0.00124658	0.000739042
GOTERM_CC_FAT	GO:0016363~nuclear matrix	5	9.09091	0.000457422	9782, 4670, 6421, 4841, 284695	55	97	14527	13.6148	0.0620454	0.00148928	0.000882931
GOTERM_CC_FAT	GO:0015934~large ribosomal subunit	5	9.09091	0.000956435	6155, 6124, 4809, 6156, 6128	55	118	14527	11.1918	0.125379	0.0030432	0.00180418
GOTERM_CC_FAT	GO:0034399~nuclear periphery	5	9.09091	0.00111614	9782, 4670, 6421, 4841, 284695	55	123	14527	10.7369	0.144737	0.00347243	0.00205866
GOTERM_CC_FAT	GO:0044451~nucleoplasm part	10	18.1818	0.0015014	10921, 2091, 1654, 4670, 6421, 9775, 4841, 6625, 10772, 6428	55	741	14527	3.56447	0.189702	0.00456947	0.00270904
GOTERM_CC_FAT	GO:0036464~cytoplasmic ribonucleoprotein granule	5	9.09091	0.00214971	3192, 1654, 6128, 1660, 6194	55	147	14527	8.98392	0.260132	0.00640341	0.0037963
GOTERM_CC_FAT	GO:0005732~small nucleolar ribonucleoprotein complex	3	5.45455	0.00272203	2091, 4809, 6628	55	21	14527	37.7325	0.317235	0.00793927	0.00470685
GOTERM_CC_FAT	GO:0031988~membrane-bounded vesicle	24	43.6364	0.00319511	3181, 2091, 3191, 6155, 3190, 4670, 6432, 6124, 9987, 6156, 6202, 333932, 3178, 27316, 3184, 3183, 3849, 1655, 1654, 6634, 6633, 6635, 5725, 6628	55	3611	14527	1.75548	0.361116	0.00912889	0.00541213
GOTERM_CC_FAT	GO:0044421~extracellular region part	25	45.4545	0.00365473	3181, 2091, 6155, 4670, 6432, 9987, 6156, 333932, 3184, 3183, 1655, 1654, 57727, 6628, 3191, 3190, 6124, 6202, 3178, 27316, 3849, 6634, 6633, 6635, 5725	55	3878	14527	1.70273	0.401063	0.0102332	0.00606685
GOTERM_CC_FAT	GO:0001651~dense fibrillar component	2	3.63636	0.00742087	2091, 4809	55	2	14527	264.127	0.647532	0.020371	0.0120771
GOTERM_CC_FAT	GO:0031012~extracellular matrix	7	12.7273	0.013438	3192, 3190, 1655, 6155, 4670, 6421, 6156	55	530	14527	3.48847	0.849542	0.0361792	0.0214491
GOTERM_CC_FAT	GO:0022627~cytosolic small ribosomal subunit	3	5.45455	0.0137148	1654, 6202, 6194	55	48	14527	16.508	0.855338	0.0362277	0.0214779
GOTERM_CC_FAT	GO:0005925~focal adhesion	6	10.9091	0.0147881	3190, 6155, 6124, 6156, 6202, 6128	55	391	14527	4.0531	0.875792	0.0383396	0.0227299
GOTERM_CC_FAT	GO:0005924~cell-substrate adherens junction	6	10.9091	0.0152397	3190, 6155, 6124, 6156, 6202, 6128	55	394	14527	4.02224	0.883514	0.038792	0.0229981
GOTERM_CC_FAT	GO:0030055~cell-substrate junction	6	10.9091	0.0160129	3190, 6155, 6124, 6156, 6202, 6128	55	399	14527	3.97184	0.895644	0.0400322	0.0237334
GOTERM_CC_FAT	GO:0005829~cytosol	21	38.1818	0.0167298	6155, 6124, 6156, 6632, 9775, 6202, 1660, 3184, 3183, 6194, 10657, 10921, 1654, 1994, 4809, 6634, 6128, 6633, 10772, 6635, 6628	55	3399	14527	1.63185	0.905768	0.0410909	0.024361
GOTERM_CC_FAT	GO:0071204~histone pre-mRNA 3'end processing complex	2	3.63636	0.0221008	10492, 6628	55	6	14527	88.0424	0.956231	0.0524426	0.031091
GOTERM_CC_FAT	GO:0031428~box C/D snoRNP complex	2	3.63636	0.0221008	2091, 4809	55	6	14527	88.0424	0.956231	0.0524426	0.031091
GOTERM_CC_FAT	GO:0015935~small ribosomal subunit	3	5.45455	0.0293696	1654, 6202, 6194	55	72	14527	11.0053	0.984599	0.068529	0.0406279
GOTERM_CC_FAT	GO:0005576~extracellular region	25	45.4545	0.0347248	3181, 2091, 6155, 4670, 6432, 9987, 6156, 333932, 3184, 3183, 1655, 1654, 57727, 6628, 3191, 3190, 6124, 6202, 3178, 27316, 3849, 6634, 6633, 6635, 5725	55	4623	14527	1.42833	0.992902	0.0796962	0.0472485
GOTERM_CC_FAT	GO:0005912~adherens junction	7	12.7273	0.0429989	3190, 6155, 1654, 6124, 6156, 6202, 6128	55	694	14527	2.66411	0.997873	0.0970943	0.0575631
GOTERM_CC_FAT	GO:0070161~anchoring junction	7	12.7273	0.0474294	3190, 6155, 1654, 6124, 6156, 6202, 6128	55	711	14527	2.60041	0.998889	0.105399	0.0624864
GOTERM_CC_FAT	GO:0071004~U2-type prespliceosome	2	3.63636	0.0613808	6625, 6628	55	17	14527	31.0738	0.999859	0.13427	0.0796032
GOTERM_CC_FAT	GO:0035145~exon-exon junction complex	2	3.63636	0.0787193	10921, 9775	55	22	14527	24.0116	0.99999	0.169549	0.100518
GOTERM_CC_FAT	GO:0000785~chromatin	5	9.09091	0.0979106	3190, 6421, 333932, 27316, 3183	55	472	14527	2.79796	0.999999	0.207689	0.12313

## Sheet: AMO1_Biological_Process
Category	Term	Count	%	PValue	Genes	List Total	Pop Hits	Pop Total	Fold Enrichment	Bonferroni	Benjamini	FDR
GOTERM_BP_FAT	GO:0016071~mRNA metabolic process	44	80	4.03302e-51	3181, 6155, 22913, 4670, 6432, 6156, 6434, 6632, 10492, 1660, 3187, 3184, 6294, 3183, 6194, 10657, 1655, 1994, 4809, 79811, 6128, 4841, 10772, 6625, 284695, 6428, 6628, 10236, 3192, 220988, 3191, 3190, 6421, 6124, 9775, 6202, 3178, 27316, 10921, 10949, 6634, 6633, 6635, 5725	54	672	16650	20.1885	3.73861e-48	3.73861e-48	3.13366e-48
GOTERM_BP_FAT	GO:0006396~RNA processing	45	81.8182	2.87483e-47	3181, 2091, 6155, 22913, 4670, 6432, 9987, 6156, 6434, 6632, 10492, 1660, 3187, 3184, 3183, 6194, 10657, 1655, 1994, 4809, 6128, 4841, 10772, 6625, 284695, 6428, 6628, 10236, 3192, 220988, 3191, 3190, 6421, 6124, 9775, 6202, 3178, 27316, 10921, 10949, 6634, 6633, 6635, 10521, 5725	54	910	16650	15.2473	2.66497e-44	1.33249e-44	1.11687e-44
GOTERM_BP_FAT	GO:0000398~mRNA splicing, via spliceosome	34	61.8182	5.94033e-45	3181, 22913, 4670, 6432, 6434, 6632, 10492, 1660, 3187, 3184, 3183, 1655, 1994, 4809, 4841, 10772, 6625, 6428, 6628, 10236, 3192, 220988, 3191, 3190, 6421, 9775, 3178, 27316, 10921, 10949, 6634, 6633, 6635, 5725	54	299	16650	35.0613	5.50668e-42	1.37667e-42	1.15391e-42
GOTERM_BP_FAT	GO:0000377~RNA splicing, via transesterification reactions with bulged adenosine as nucleophile	34	61.8182	5.94033e-45	3181, 22913, 4670, 6432, 6434, 6632, 10492, 1660, 3187, 3184, 3183, 1655, 1994, 4809, 4841, 10772, 6625, 6428, 6628, 10236, 3192, 220988, 3191, 3190, 6421, 9775, 3178, 27316, 10921, 10949, 6634, 6633, 6635, 5725	54	299	16650	35.0613	5.50668e-42	1.37667e-42	1.15391e-42
GOTERM_BP_FAT	GO:0000375~RNA splicing, via transesterification reactions	34	61.8182	9.39851e-45	3181, 22913, 4670, 6432, 6434, 6632, 10492, 1660, 3187, 3184, 3183, 1655, 1994, 4809, 4841, 10772, 6625, 6428, 6628, 10236, 3192, 220988, 3191, 3190, 6421, 9775, 3178, 27316, 10921, 10949, 6634, 6633, 6635, 5725	54	303	16650	34.5985	8.71242e-42	1.74248e-42	1.46053e-42
GOTERM_BP_FAT	GO:0008380~RNA splicing	36	65.4545	2.03853e-44	3181, 22913, 4670, 6432, 6434, 6632, 10492, 1660, 3187, 3184, 3183, 10657, 1655, 1994, 4809, 4841, 10772, 6625, 284695, 6428, 6628, 10236, 3192, 220988, 3191, 3190, 6421, 9775, 3178, 27316, 10921, 10949, 6634, 6633, 6635, 5725	54	400	16650	27.75	1.88971e-41	3.14952e-42	2.63989e-42
GOTERM_BP_FAT	GO:0006397~mRNA processing	36	65.4545	7.27095e-42	3181, 22913, 4670, 6432, 6434, 6632, 10492, 1660, 3187, 3184, 3183, 10657, 1655, 1994, 4809, 4841, 10772, 6625, 284695, 6428, 6628, 10236, 3192, 220988, 3191, 3190, 6421, 9775, 3178, 27316, 10921, 10949, 6634, 6633, 6635, 5725	54	471	16650	23.5669	6.74017e-39	9.62881e-40	8.07075e-40
GOTERM_BP_FAT	GO:0016070~RNA metabolic process	52	94.5455	3.2341e-26	6155, 22913, 6432, 9987, 6156, 6434, 6632, 10492, 1660, 6194, 10657, 1655, 1654, 4809, 79811, 4841, 10772, 6625, 284695, 6428, 6628, 220988, 6124, 6202, 3178, 10949, 6634, 6633, 3609, 6635, 3608, 3181, 2091, 4670, 333932, 3187, 3184, 6294, 3183, 1994, 6128, 57727, 10236, 3192, 3191, 3190, 6421, 9775, 27316, 10921, 10521, 5725	54	4648	16650	3.44951	2.99801e-23	3.74751e-24	3.14112e-24
GOTERM_BP_FAT	GO:0010467~gene expression	53	96.3636	4.56121e-25	6155, 9782, 22913, 6432, 9987, 6156, 6434, 6632, 10492, 1660, 6194, 10657, 1655, 1654, 4809, 79811, 4841, 10772, 6625, 284695, 6428, 6628, 220988, 6124, 6202, 3178, 10949, 6634, 6633, 3609, 6635, 3608, 3181, 2091, 4670, 333932, 3187, 3184, 6294, 3183, 1994, 6128, 57727, 10236, 3192, 3191, 3190, 6421, 9775, 27316, 10921, 10521, 5725	54	5306	16650	3.07985	4.22824e-22	4.69805e-23	3.93784e-23
GOTERM_BP_FAT	GO:1903311~regulation of mRNA metabolic process	17	30.9091	1.23632e-21	3181, 3191, 3190, 6432, 6434, 9775, 27316, 6294, 10657, 10921, 1655, 79811, 6625, 10772, 6428, 5725, 10236	54	133	16650	39.411	1.14606e-18	1.14606e-19	9.60618e-20
GOTERM_BP_FAT	GO:0050684~regulation of mRNA processing	16	29.0909	1.52722e-21	3181, 3191, 3190, 6432, 6434, 9775, 27316, 6294, 10657, 10921, 1655, 79811, 6625, 10772, 6428, 5725	54	104	16650	47.4359	1.41573e-18	1.28703e-19	1.07877e-19
GOTERM_BP_FAT	GO:0043484~regulation of RNA splicing	16	29.0909	3.21333e-21	3181, 3191, 3190, 6432, 6434, 9775, 27316, 3187, 10657, 10921, 1655, 6625, 10772, 284695, 6428, 5725	54	109	16650	45.2599	2.97876e-18	2.4823e-19	2.08063e-19
GOTERM_BP_FAT	GO:0048024~regulation of mRNA splicing, via spliceosome	14	25.4545	2.88151e-20	3181, 3191, 3190, 6432, 6434, 9775, 27316, 10657, 10921, 1655, 6625, 10772, 6428, 5725	54	70	16650	61.6667	2.67116e-17	2.05474e-18	1.72226e-18
GOTERM_BP_FAT	GO:0048025~negative regulation of mRNA splicing, via spliceosome	8	14.5455	2.46507e-13	10921, 3181, 3190, 6432, 6434, 27316, 10772, 5725	54	21	16650	117.46	2.28477e-10	1.63223e-11	1.36812e-11
GOTERM_BP_FAT	GO:0022613~ribonucleoprotein complex biogenesis	17	30.9091	9.8847e-13	2091, 6155, 6124, 6156, 6632, 9775, 6202, 27316, 6194, 1654, 4809, 6634, 6128, 6633, 10772, 6635, 6628	54	480	16650	10.9201	9.16276e-10	6.10874e-11	5.12027e-11
GOTERM_BP_FAT	GO:0033119~negative regulation of RNA splicing	8	14.5455	1.85525e-12	10921, 3181, 3190, 6432, 6434, 27316, 10772, 5725	54	27	16650	91.358	1.71986e-09	1.07488e-10	9.00954e-11
GOTERM_BP_FAT	GO:0050686~negative regulation of mRNA processing	8	14.5455	5.44054e-12	10921, 3181, 3190, 6432, 6434, 27316, 10772, 5725	54	31	16650	79.5699	5.04338e-09	2.96669e-10	2.48665e-10
GOTERM_BP_FAT	GO:0034645~cellular macromolecule biosynthetic process	41	74.5455	1.18707e-11	3181, 6155, 22913, 6432, 9987, 6156, 10492, 333932, 3184, 6294, 3183, 6194, 10657, 1655, 1654, 1994, 4809, 79811, 6128, 4841, 10772, 284695, 6428, 57727, 6628, 10236, 3192, 3190, 6421, 6124, 9775, 6202, 3178, 27316, 10921, 6634, 3609, 6635, 3608, 10521, 5725	54	5012	16650	2.52228	1.10042e-08	6.11343e-10	5.1242e-10
GOTERM_BP_FAT	GO:1903312~negative regulation of mRNA metabolic process	8	14.5455	2.0994e-11	10921, 3181, 3190, 6432, 6434, 27316, 10772, 5725	54	37	16650	66.6667	1.94614e-08	1.02429e-09	8.58545e-10
GOTERM_BP_FAT	GO:0010468~regulation of gene expression	38	69.0909	3.28698e-11	3181, 9782, 22913, 6432, 9987, 6434, 10492, 333932, 1660, 3187, 3184, 6294, 3183, 10657, 1655, 1654, 1994, 79811, 6128, 4841, 10772, 6625, 284695, 6428, 57727, 10236, 3192, 3191, 3190, 6421, 9775, 27316, 10921, 10949, 3609, 3608, 10521, 5725	54	4345	16650	2.69659	3.04703e-08	1.52352e-09	1.27699e-09
GOTERM_BP_FAT	GO:0006412~translation	17	30.9091	7.6226e-11	3181, 6155, 6124, 6156, 9775, 6202, 10492, 3184, 6194, 10657, 1654, 1994, 4809, 6128, 3609, 5725, 10236	54	641	16650	8.17733	7.06615e-08	3.36484e-09	2.82036e-09
GOTERM_BP_FAT	GO:0043043~peptide biosynthetic process	17	30.9091	1.37147e-10	3181, 6155, 6124, 6156, 9775, 6202, 10492, 3184, 6194, 10657, 1654, 1994, 4809, 6128, 3609, 5725, 10236	54	667	16650	7.85857	1.27135e-07	5.77887e-09	4.84378e-09
GOTERM_BP_FAT	GO:0051172~negative regulation of nitrogen compound metabolic process	23	41.8182	2.7953e-10	3181, 3192, 3190, 6432, 6421, 6434, 9775, 10492, 333932, 3178, 27316, 3184, 3183, 10657, 10921, 1655, 1654, 1994, 4841, 10772, 3609, 5725, 10236	54	1506	16650	4.70894	2.59124e-07	1.12663e-08	9.44325e-09
GOTERM_BP_FAT	GO:0043604~amide biosynthetic process	17	30.9091	5.80345e-10	3181, 6155, 6124, 6156, 9775, 6202, 10492, 3184, 6194, 10657, 1654, 1994, 4809, 6128, 3609, 5725, 10236	54	736	16650	7.12183	5.3798e-07	2.24158e-08	1.87887e-08
GOTERM_BP_FAT	GO:0034654~nucleobase-containing compound biosynthetic process	36	65.4545	1.30157e-09	3181, 6155, 22913, 6432, 9987, 6156, 333932, 3184, 6294, 3183, 6194, 10657, 1655, 1654, 79811, 6128, 4841, 10772, 284695, 6428, 57727, 6628, 3192, 3190, 6421, 6124, 9775, 6202, 3178, 27316, 10921, 6634, 3609, 6635, 3608, 10521	54	4357	16650	2.54762	1.20656e-06	4.82624e-08	4.04529e-08
GOTERM_BP_FAT	GO:0048255~mRNA stabilization	7	12.7273	1.40647e-09	3192, 1994, 10949, 10492, 1660, 3184, 3183	54	36	16650	59.9537	1.3038e-06	5.01461e-08	4.20318e-08
GOTERM_BP_FAT	GO:0043489~RNA stabilization	7	12.7273	1.67463e-09	3192, 1994, 10949, 10492, 1660, 3184, 3183	54	37	16650	58.3333	1.55238e-06	5.74955e-08	4.81921e-08
GOTERM_BP_FAT	GO:0051171~regulation of nitrogen compound metabolic process	36	65.4545	1.77643e-09	3181, 22913, 6432, 9987, 6434, 10492, 333932, 3187, 3184, 6294, 3183, 10657, 1655, 1654, 1994, 79811, 6128, 4841, 10772, 6625, 284695, 6428, 57727, 10236, 3192, 3191, 3190, 6421, 9775, 3178, 27316, 10921, 3609, 3608, 10521, 5725	54	4404	16650	2.52044	1.64675e-06	5.88125e-08	4.9296e-08
GOTERM_BP_FAT	GO:0018130~heterocycle biosynthetic process	36	65.4545	1.85998e-09	3181, 6155, 22913, 6432, 9987, 6156, 333932, 3184, 6294, 3183, 6194, 10657, 1655, 1654, 79811, 6128, 4841, 10772, 284695, 6428, 57727, 6628, 3192, 3190, 6421, 6124, 9775, 6202, 3178, 27316, 10921, 6634, 3609, 6635, 3608, 10521	54	4411	16650	2.51644	1.7242e-06	5.94551e-08	4.98346e-08
GOTERM_BP_FAT	GO:0010608~posttranscriptional regulation of gene expression	14	25.4545	1.93821e-09	3181, 3192, 9782, 9775, 10492, 1660, 3184, 3183, 10657, 1654, 1994, 10949, 3609, 10236	54	472	16650	9.14548	1.79672e-06	5.98906e-08	5.01995e-08
GOTERM_BP_FAT	GO:0019438~aromatic compound biosynthetic process	36	65.4545	2.02519e-09	3181, 6155, 22913, 6432, 9987, 6156, 333932, 3184, 6294, 3183, 6194, 10657, 1655, 1654, 79811, 6128, 4841, 10772, 284695, 6428, 57727, 6628, 3192, 3190, 6421, 6124, 9775, 6202, 3178, 27316, 10921, 6634, 3609, 6635, 3608, 10521	54	4424	16650	2.50904	1.87735e-06	6.05598e-08	5.07605e-08
GOTERM_BP_FAT	GO:0006518~peptide metabolic process	17	30.9091	2.67543e-09	3181, 6155, 6124, 6156, 9775, 6202, 10492, 3184, 6194, 10657, 1654, 1994, 4809, 6128, 3609, 5725, 10236	54	818	16650	6.40791	2.48012e-06	7.7504e-08	6.49629e-08
GOTERM_BP_FAT	GO:0019219~regulation of nucleobase-containing compound metabolic process	34	61.8182	6.93184e-09	3181, 22913, 6432, 9987, 6434, 333932, 3187, 3184, 6294, 3183, 10657, 1655, 1654, 79811, 6128, 4841, 10772, 6625, 284695, 6428, 57727, 10236, 3192, 3191, 3190, 6421, 9775, 3178, 27316, 10921, 3609, 3608, 10521, 5725	54	4104	16650	2.55442	6.42579e-06	1.94722e-07	1.63213e-07
GOTERM_BP_FAT	GO:0032774~RNA biosynthetic process	33	60	9.47697e-09	3181, 6155, 22913, 6432, 9987, 6156, 333932, 3184, 6294, 6194, 10657, 1655, 1654, 79811, 6128, 4841, 10772, 284695, 6428, 57727, 6628, 3190, 6421, 6124, 9775, 6202, 27316, 10921, 6634, 3609, 6635, 3608, 10521	54	3905	16650	2.60563	8.78512e-06	2.58387e-07	2.16577e-07
GOTERM_BP_FAT	GO:0006913~nucleocytoplasmic transport	13	23.6364	1.84468e-08	3181, 6432, 6632, 9775, 3178, 10657, 10921, 6634, 6633, 10772, 6635, 6428, 6628	54	465	16650	8.62007	1.71e-05	4.88577e-07	4.09519e-07
GOTERM_BP_FAT	GO:0006403~RNA localization	10	18.1818	1.94341e-08	10657, 10921, 3181, 220988, 2091, 6432, 9775, 3178, 10772, 6428	54	211	16650	14.613	1.80152e-05	5.00427e-07	4.19452e-07
GOTERM_BP_FAT	GO:0051169~nuclear transport	13	23.6364	2.22749e-08	3181, 6432, 6632, 9775, 3178, 10657, 10921, 6634, 6633, 10772, 6635, 6428, 6628	54	473	16650	8.47428	2.06487e-05	5.58078e-07	4.67774e-07
GOTERM_BP_FAT	GO:0043603~cellular amide metabolic process	17	30.9091	4.22228e-08	3181, 6155, 6124, 6156, 9775, 6202, 10492, 3184, 6194, 10657, 1654, 1994, 4809, 6128, 3609, 5725, 10236	54	994	16650	5.27331	3.91398e-05	1.03001e-06	8.63346e-07
GOTERM_BP_FAT	GO:0006369~termination of RNA polymerase II transcription	7	12.7273	5.0586e-08	10921, 6432, 9775, 6634, 6635, 6428, 6628	54	64	16650	33.724	4.68921e-05	1.20239e-06	1.00783e-06
GOTERM_BP_FAT	GO:0010629~negative regulation of gene expression	20	36.3636	6.29175e-08	3181, 3190, 6432, 6421, 6434, 9775, 10492, 333932, 27316, 3184, 10657, 10921, 1655, 1654, 1994, 4841, 10772, 3609, 5725, 10236	54	1485	16650	4.15264	5.83228e-05	1.45811e-06	1.22217e-06
GOTERM_BP_FAT	GO:0050658~RNA transport	9	16.3636	7.85411e-08	10657, 10921, 3181, 220988, 6432, 9775, 3178, 10772, 6428	54	176	16650	15.767	7.2805e-05	1.73352e-06	1.45301e-06
GOTERM_BP_FAT	GO:0050657~nucleic acid transport	9	16.3636	7.85411e-08	10657, 10921, 3181, 220988, 6432, 9775, 3178, 10772, 6428	54	176	16650	15.767	7.2805e-05	1.73352e-06	1.45301e-06
GOTERM_BP_FAT	GO:0006401~RNA catabolic process	10	18.1818	8.08795e-08	10921, 6155, 6124, 6156, 9775, 6202, 6128, 3184, 6194, 10236	54	249	16650	12.3829	7.49725e-05	1.74361e-06	1.46147e-06
GOTERM_BP_FAT	GO:0051252~regulation of RNA metabolic process	31	56.3636	8.64446e-08	3181, 22913, 6432, 9987, 6434, 333932, 3187, 3184, 6294, 10657, 1655, 1654, 79811, 6128, 4841, 10772, 6625, 284695, 6428, 57727, 10236, 3191, 3190, 6421, 9775, 27316, 10921, 3609, 3608, 10521, 5725	54	3762	16650	2.54076	8.0131e-05	1.82123e-06	1.52653e-06
GOTERM_BP_FAT	GO:0051236~establishment of RNA localization	9	16.3636	8.95085e-08	10657, 10921, 3181, 220988, 6432, 9775, 3178, 10772, 6428	54	179	16650	15.5028	8.2971e-05	1.84388e-06	1.54551e-06
GOTERM_BP_FAT	GO:0006405~RNA export from nucleus	8	14.5455	1.17581e-07	10657, 10921, 3181, 6432, 9775, 3178, 10772, 6428	54	123	16650	20.0542	0.000108991	2.31909e-06	1.94383e-06
GOTERM_BP_FAT	GO:0000184~nuclear-transcribed mRNA catabolic process, nonsense-mediated decay	8	14.5455	1.17581e-07	10921, 6155, 6124, 6156, 9775, 6202, 6128, 6194	54	123	16650	20.0542	0.000108991	2.31909e-06	1.94383e-06
GOTERM_BP_FAT	GO:0000387~spliceosomal snRNP assembly	6	10.9091	1.24849e-07	6632, 6634, 6633, 10772, 6635, 6628	54	38	16650	48.6842	0.000115729	2.36195e-06	1.97975e-06
GOTERM_BP_FAT	GO:0000381~regulation of alternative mRNA splicing, via spliceosome	6	10.9091	1.24849e-07	10921, 3191, 1655, 6434, 27316, 5725	54	38	16650	48.6842	0.000115729	2.36195e-06	1.97975e-06
GOTERM_BP_FAT	GO:0006413~translational initiation	9	16.3636	1.36125e-07	10657, 6155, 1654, 6124, 6156, 6202, 6128, 5725, 6194	54	189	16650	14.6825	0.00012618	2.52375e-06	2.11538e-06
GOTERM_BP_FAT	GO:0015931~nucleobase-containing compound transport	9	16.3636	3.16441e-07	10657, 10921, 3181, 220988, 6432, 9775, 3178, 10772, 6428	54	211	16650	13.1517	0.000293298	5.75178e-06	4.82107e-06
GOTERM_BP_FAT	GO:0022618~ribonucleoprotein complex assembly	9	16.3636	3.28056e-07	1654, 6632, 6128, 6634, 27316, 6633, 10772, 6635, 6628	54	212	16650	13.0896	0.000304062	5.84823e-06	4.90192e-06
GOTERM_BP_FAT	GO:0043488~regulation of mRNA stability	8	14.5455	3.6227e-07	3192, 1994, 10949, 10492, 1660, 3184, 3183, 10236	54	145	16650	17.0115	0.000335768	6.3363e-06	5.31101e-06
GOTERM_BP_FAT	GO:0051028~mRNA transport	8	14.5455	3.79591e-07	10921, 3181, 220988, 6432, 9775, 3178, 10772, 6428	54	146	16650	16.895	0.000351819	6.51632e-06	5.4619e-06
GOTERM_BP_FAT	GO:0017148~negative regulation of translation	8	14.5455	3.97605e-07	3181, 1654, 1994, 9775, 10492, 3609, 3184, 10236	54	147	16650	16.78	0.000368512	6.70146e-06	5.61708e-06
GOTERM_BP_FAT	GO:0006402~mRNA catabolic process	9	16.3636	4.50133e-07	10921, 6155, 6124, 6156, 9775, 6202, 6128, 6194, 10236	54	221	16650	12.5566	0.000417187	7.45131e-06	6.2456e-06
GOTERM_BP_FAT	GO:0071826~ribonucleoprotein complex subunit organization	9	16.3636	4.81999e-07	1654, 6632, 6128, 6634, 27316, 6633, 10772, 6635, 6628	54	223	16650	12.4439	0.000446714	7.83883e-06	6.57041e-06
GOTERM_BP_FAT	GO:0043487~regulation of RNA stability	8	14.5455	4.9885e-07	3192, 1994, 10949, 10492, 1660, 3184, 3183, 10236	54	152	16650	16.2281	0.000462327	7.973e-06	6.68287e-06
GOTERM_BP_FAT	GO:0034249~negative regulation of cellular amide metabolic process	8	14.5455	5.69405e-07	3181, 1654, 1994, 9775, 10492, 3609, 3184, 10236	54	155	16650	15.914	0.000527699	8.94641e-06	7.49877e-06
GOTERM_BP_FAT	GO:0010605~negative regulation of macromolecule metabolic process	23	41.8182	8.24696e-07	3181, 3192, 3190, 6432, 6421, 6434, 9775, 10492, 333932, 3178, 27316, 3184, 3183, 10657, 10921, 1655, 1654, 1994, 4841, 10772, 3609, 5725, 10236	54	2326	16650	3.04887	0.000764202	1.27416e-05	1.06798e-05
GOTERM_BP_FAT	GO:0006353~DNA-templated transcription, termination	7	12.7273	8.77722e-07	10921, 6432, 9775, 6634, 6635, 6428, 6628	54	103	16650	20.9547	0.000813318	1.33385e-05	1.11802e-05
GOTERM_BP_FAT	GO:0000245~spliceosomal complex assembly	6	10.9091	9.09873e-07	6632, 6634, 27316, 6633, 10772, 6635	54	56	16650	33.0357	0.000843097	1.36041e-05	1.14028e-05
GOTERM_BP_FAT	GO:0031324~negative regulation of cellular metabolic process	23	41.8182	9.49706e-07	3181, 3192, 3190, 6432, 6421, 6434, 9775, 10492, 333932, 3178, 27316, 3184, 3183, 10657, 10921, 1655, 1654, 1994, 4841, 10772, 3609, 5725, 10236	54	2345	16650	3.02416	0.00087999	1.39742e-05	1.1713e-05
GOTERM_BP_FAT	GO:0042254~ribosome biogenesis	10	18.1818	9.86686e-07	2091, 6155, 1654, 6124, 4809, 6156, 9775, 6202, 6128, 6194	54	335	16650	9.20398	0.00091424	1.42915e-05	1.1979e-05
GOTERM_BP_FAT	GO:0046907~intracellular transport	19	34.5455	1.01962e-06	3181, 6155, 6432, 6124, 6156, 6632, 9775, 6202, 3178, 6194, 10657, 10921, 6634, 6128, 6633, 10772, 6635, 6428, 6628	54	1594	16650	3.67524	0.000944737	1.45413e-05	1.21883e-05
GOTERM_BP_FAT	GO:0051168~nuclear export	8	14.5455	1.86845e-06	10657, 10921, 3181, 6432, 9775, 3178, 10772, 6428	54	185	16650	13.3333	0.00173055	2.62432e-05	2.19967e-05
GOTERM_BP_FAT	GO:0006364~rRNA processing	9	16.3636	1.97615e-06	2091, 6155, 6124, 4809, 6156, 9775, 6202, 6128, 6194	54	269	16650	10.316	0.00183021	2.73416e-05	2.29174e-05
GOTERM_BP_FAT	GO:0016072~rRNA metabolic process	9	16.3636	2.39267e-06	2091, 6155, 6124, 4809, 6156, 9775, 6202, 6128, 6194	54	276	16650	10.0543	0.00221555	3.26178e-05	2.73398e-05
GOTERM_BP_FAT	GO:0034655~nucleobase-containing compound catabolic process	10	18.1818	2.7888e-06	10921, 6155, 6124, 6156, 9775, 6202, 6128, 3184, 6194, 10236	54	380	16650	8.11404	0.00258189	3.7467e-05	3.14044e-05
GOTERM_BP_FAT	GO:0045934~negative regulation of nucleobase-containing compound metabolic process	17	30.9091	3.24396e-06	3181, 3192, 3190, 6432, 6421, 6434, 333932, 3178, 27316, 3183, 10657, 10921, 1655, 4841, 10772, 3609, 5725	54	1371	16650	3.82324	0.00300264	4.29593e-05	3.60079e-05
GOTERM_BP_FAT	GO:0009892~negative regulation of metabolic process	23	41.8182	3.30058e-06	3181, 3192, 3190, 6432, 6421, 6434, 9775, 10492, 333932, 3178, 27316, 3184, 3183, 10657, 10921, 1655, 1654, 1994, 4841, 10772, 3609, 5725, 10236	54	2522	16650	2.81192	0.00305496	4.30934e-05	3.61204e-05
GOTERM_BP_FAT	GO:1901566~organonitrogen compound biosynthetic process	17	30.9091	3.36929e-06	3181, 6155, 6124, 6156, 9775, 6202, 10492, 3184, 6194, 10657, 1654, 1994, 4809, 6128, 3609, 5725, 10236	54	1375	16650	3.81212	0.00311847	4.33796e-05	3.63603e-05
GOTERM_BP_FAT	GO:0000956~nuclear-transcribed mRNA catabolic process	8	14.5455	3.81375e-06	10921, 6155, 6124, 6156, 9775, 6202, 6128, 6194	54	206	16650	11.9741	0.00352911	4.84294e-05	4.0593e-05
GOTERM_BP_FAT	GO:0034470~ncRNA processing	10	18.1818	5.28035e-06	3181, 2091, 6155, 6124, 4809, 6156, 9775, 6202, 6128, 6194	54	411	16650	7.50203	0.00488294	6.52651e-05	5.47044e-05
GOTERM_BP_FAT	GO:0046700~heterocycle catabolic process	10	18.1818	5.28035e-06	10921, 6155, 6124, 6156, 9775, 6202, 6128, 3184, 6194, 10236	54	411	16650	7.50203	0.00488294	6.52651e-05	5.47044e-05
GOTERM_BP_FAT	GO:0044270~cellular nitrogen compound catabolic process	10	18.1818	6.05331e-06	10921, 6155, 6124, 6156, 9775, 6202, 6128, 3184, 6194, 10236	54	418	16650	7.3764	0.00559572	7.38344e-05	6.18871e-05
GOTERM_BP_FAT	GO:0097659~nucleic acid-templated transcription	28	50.9091	6.19665e-06	3181, 22913, 6432, 9987, 333932, 3184, 6294, 10657, 1655, 1654, 79811, 6128, 4841, 10772, 284695, 6428, 57727, 6628, 3190, 6421, 9775, 27316, 10921, 6634, 3609, 6635, 3608, 10521	54	3771	16650	2.2894	0.00572785	7.46013e-05	6.25299e-05
GOTERM_BP_FAT	GO:0019439~aromatic compound catabolic process	10	18.1818	6.66322e-06	10921, 6155, 6124, 6156, 9775, 6202, 6128, 3184, 6194, 10236	54	423	16650	7.2892	0.00615779	7.91898e-05	6.63759e-05
GOTERM_BP_FAT	GO:1901361~organic cyclic compound catabolic process	10	18.1818	1.00156e-05	10921, 6155, 6124, 6156, 9775, 6202, 6128, 3184, 6194, 10236	54	445	16650	6.92884	0.00924153	0.000117525	9.85077e-05
GOTERM_BP_FAT	GO:2000113~negative regulation of cellular macromolecule biosynthetic process	16	29.0909	1.0317e-05	3181, 3192, 6421, 9775, 10492, 333932, 3178, 3184, 3183, 10657, 1655, 1654, 1994, 4841, 3609, 10236	54	1324	16650	3.72608	0.00951834	0.000119549	0.000100204
GOTERM_BP_FAT	GO:0006417~regulation of translation	9	16.3636	1.18096e-05	10657, 3181, 1654, 1994, 9775, 10492, 3609, 3184, 10236	54	343	16650	8.09038	0.0108879	0.000135155	0.000113285
GOTERM_BP_FAT	GO:0019058~viral life cycle	10	18.1818	1.19632e-05	1655, 6155, 1654, 6124, 6156, 6202, 6128, 3609, 5725, 6194	54	455	16650	6.77656	0.0110286	0.000135242	0.000113358
GOTERM_BP_FAT	GO:0006614~SRP-dependent cotranslational protein targeting to membrane	6	10.9091	1.32254e-05	6155, 6124, 6156, 6202, 6128, 6194	54	96	16650	19.2708	0.0121852	0.000147711	0.000123809
GOTERM_BP_FAT	GO:0048026~positive regulation of mRNA splicing, via spliceosome	4	7.27273	1.34881e-05	6434, 9775, 27316, 6625	54	15	16650	82.2222	0.0124257	0.000148851	0.000124765
GOTERM_BP_FAT	GO:0006613~cotranslational protein targeting to membrane	6	10.9091	1.86256e-05	6155, 6124, 6156, 6202, 6128, 6194	54	103	16650	17.9612	0.0171179	0.000203128	0.00017026
GOTERM_BP_FAT	GO:2000112~regulation of cellular macromolecule biosynthetic process	28	50.9091	1.88929e-05	3181, 22913, 9987, 10492, 333932, 3184, 6294, 3183, 10657, 1655, 1654, 1994, 79811, 6128, 4841, 10772, 284695, 57727, 10236, 3192, 3190, 6421, 9775, 3178, 27316, 3609, 3608, 10521	54	3991	16650	2.1632	0.0173614	0.000203308	0.00017041
GOTERM_BP_FAT	GO:0071427~mRNA-containing ribonucleoprotein complex export from nucleus	6	10.9091	1.95193e-05	10921, 3181, 6432, 9775, 10772, 6428	54	104	16650	17.7885	0.0179319	0.000203308	0.00017041
GOTERM_BP_FAT	GO:0006406~mRNA export from nucleus	6	10.9091	1.95193e-05	10921, 3181, 6432, 9775, 10772, 6428	54	104	16650	17.7885	0.0179319	0.000203308	0.00017041
GOTERM_BP_FAT	GO:0045047~protein targeting to ER	6	10.9091	1.95193e-05	6155, 6124, 6156, 6202, 6128, 6194	54	104	16650	17.7885	0.0179319	0.000203308	0.00017041
GOTERM_BP_FAT	GO:1903313~positive regulation of mRNA metabolic process	5	9.09091	2.04652e-05	6434, 9775, 27316, 6625, 10236	54	51	16650	30.2288	0.0187926	0.000210791	0.000176682
GOTERM_BP_FAT	GO:0034248~regulation of cellular amide metabolic process	9	16.3636	2.20393e-05	10657, 3181, 1654, 1994, 9775, 10492, 3609, 3184, 10236	54	374	16650	7.41979	0.0202234	0.00022451	0.000188182
GOTERM_BP_FAT	GO:0010558~negative regulation of macromolecule biosynthetic process	16	29.0909	2.34079e-05	3181, 3192, 6421, 9775, 10492, 333932, 3178, 3184, 3183, 10657, 1655, 1654, 1994, 4841, 3609, 10236	54	1418	16650	3.47908	0.0214656	0.000233579	0.000195783
GOTERM_BP_FAT	GO:0072599~establishment of protein localization to endoplasmic reticulum	6	10.9091	2.34335e-05	6155, 6124, 6156, 6202, 6128, 6194	54	108	16650	17.1296	0.0214889	0.000233579	0.000195783
GOTERM_BP_FAT	GO:0051649~establishment of localization in cell	19	34.5455	2.60923e-05	3181, 6155, 6432, 6124, 6156, 6632, 9775, 6202, 3178, 6194, 10657, 10921, 6634, 6128, 6633, 10772, 6635, 6428, 6628	54	2004	16650	2.92332	0.0238977	0.000257314	0.000215677
GOTERM_BP_FAT	GO:0019080~viral gene expression	7	12.7273	3.18143e-05	6155, 6124, 6156, 6202, 6128, 5725, 6194	54	192	16650	11.2413	0.0290617	0.000310441	0.000260208
GOTERM_BP_FAT	GO:0006351~transcription, DNA-templated	26	47.2727	3.24319e-05	3181, 22913, 6432, 9987, 333932, 3184, 6294, 10657, 1655, 1654, 79811, 4841, 284695, 6428, 57727, 6628, 3190, 6421, 9775, 27316, 10921, 6634, 3609, 6635, 3608, 10521	54	3605	16650	2.22376	0.0296174	0.000313171	0.000262496
GOTERM_BP_FAT	GO:0010556~regulation of macromolecule biosynthetic process	28	50.9091	3.27916e-05	3181, 22913, 9987, 10492, 333932, 3184, 6294, 3183, 10657, 1655, 1654, 1994, 79811, 6128, 4841, 10772, 284695, 57727, 10236, 3192, 3190, 6421, 9775, 3178, 27316, 3609, 3608, 10521	54	4107	16650	2.1021	0.029941	0.00031338	0.000262671
GOTERM_BP_FAT	GO:0071426~ribonucleoprotein complex export from nucleus	6	10.9091	3.5909e-05	10921, 3181, 6432, 9775, 10772, 6428	54	118	16650	15.678	0.0327403	0.00033967	0.000284707
GOTERM_BP_FAT	GO:0031327~negative regulation of cellular biosynthetic process	16	29.0909	3.8702e-05	3181, 3192, 6421, 9775, 10492, 333932, 3178, 3184, 3183, 10657, 1655, 1654, 1994, 4841, 3609, 10236	54	1480	16650	3.33333	0.0352415	0.000362391	0.000303752
GOTERM_BP_FAT	GO:0016032~viral process	13	23.6364	3.96941e-05	6155, 3190, 6124, 6156, 6202, 10492, 3178, 6194, 1655, 1654, 6128, 3609, 5725	54	966	16650	4.14941	0.0361284	0.000367964	0.000308423
GOTERM_BP_FAT	GO:0044764~multi-organism cellular process	13	23.6364	4.25968e-05	6155, 3190, 6124, 6156, 6202, 10492, 3178, 6194, 1655, 1654, 6128, 3609, 5725	54	973	16650	4.11956	0.0387186	0.000390963	0.0003277
GOTERM_BP_FAT	GO:0009890~negative regulation of biosynthetic process	16	29.0909	4.66727e-05	3181, 3192, 6421, 9775, 10492, 333932, 3178, 3184, 3183, 10657, 1655, 1654, 1994, 4841, 3609, 10236	54	1504	16650	3.28014	0.042344	0.000424173	0.000355536
GOTERM_BP_FAT	GO:0071166~ribonucleoprotein complex localization	6	10.9091	4.73325e-05	10921, 3181, 6432, 9775, 10772, 6428	54	125	16650	14.8	0.0429295	0.000425992	0.000357061
GOTERM_BP_FAT	GO:0070972~protein localization to endoplasmic reticulum	6	10.9091	5.3011e-05	6155, 6124, 6156, 6202, 6128, 6194	54	128	16650	14.4531	0.0479545	0.000472416	0.000395974
GOTERM_BP_FAT	GO:0051641~cellular localization	21	38.1818	5.38051e-05	3181, 6155, 6432, 6124, 6156, 6632, 9775, 6202, 3178, 1660, 6194, 10657, 10921, 1654, 6634, 6128, 6633, 10772, 6635, 6428, 6628	54	2541	16650	2.54821	0.0486552	0.000472416	0.000395974
GOTERM_BP_FAT	GO:0044403~symbiosis, encompassing mutualism through parasitism	13	23.6364	5.45292e-05	6155, 3190, 6124, 6156, 6202, 10492, 3178, 6194, 1655, 1654, 6128, 3609, 5725	54	998	16650	4.01637	0.0492935	0.000472416	0.000395974
GOTERM_BP_FAT	GO:0044419~interspecies interaction between organisms	13	23.6364	5.45292e-05	6155, 3190, 6124, 6156, 6202, 10492, 3178, 6194, 1655, 1654, 6128, 3609, 5725	54	998	16650	4.01637	0.0492935	0.000472416	0.000395974
GOTERM_BP_FAT	GO:0044033~multi-organism metabolic process	7	12.7273	5.83045e-05	6155, 6124, 6156, 6202, 6128, 5725, 6194	54	214	16650	10.0857	0.0526151	0.000500447	0.000419468
GOTERM_BP_FAT	GO:0050685~positive regulation of mRNA processing	4	7.27273	6.66636e-05	6434, 9775, 27316, 6625	54	25	16650	49.3333	0.0599284	0.000566947	0.000475208
GOTERM_BP_FAT	GO:0034660~ncRNA metabolic process	10	18.1818	6.99812e-05	3181, 2091, 6155, 6124, 4809, 6156, 9775, 6202, 6128, 6194	54	570	16650	5.40936	0.0628152	0.00058975	0.000494322
GOTERM_BP_FAT	GO:0033120~positive regulation of RNA splicing	4	7.27273	9.43135e-05	6434, 9775, 27316, 6625	54	28	16650	44.0476	0.0837195	0.000787645	0.000660194
GOTERM_BP_FAT	GO:0070934~CRD-mediated mRNA stabilization	3	5.45455	9.88129e-05	3192, 10492, 1660	54	5	16650	185	0.0875337	0.000817853	0.000685515
GOTERM_BP_FAT	GO:0051253~negative regulation of RNA metabolic process	14	25.4545	0.000102919	3181, 3190, 6432, 6421, 6434, 333932, 27316, 10657, 10921, 1655, 4841, 10772, 3609, 5725	54	1240	16650	3.48118	0.0910005	0.000844299	0.000707681
GOTERM_BP_FAT	GO:0010628~positive regulation of gene expression	16	29.0909	0.000178314	3192, 3190, 6434, 9775, 333932, 27316, 3184, 6294, 10657, 1655, 1654, 1994, 6625, 3609, 3608, 10521	54	1692	16650	2.91568	0.152371	0.00144998	0.00121535
GOTERM_BP_FAT	GO:0019083~viral transcription	6	10.9091	0.000270172	6155, 6124, 6156, 6202, 6128, 6194	54	181	16650	10.221	0.221575	0.00217782	0.00182542
GOTERM_BP_FAT	GO:0045727~positive regulation of translation	5	9.09091	0.000286206	10657, 1654, 1994, 9775, 3184	54	100	16650	15.4167	0.233063	0.00228093	0.00191185
GOTERM_BP_FAT	GO:0051173~positive regulation of nitrogen compound metabolic process	16	29.0909	0.000287885	3190, 6434, 9775, 3178, 27316, 3184, 6294, 10657, 1655, 1654, 1994, 6625, 3609, 3608, 10521, 10236	54	1767	16650	2.79193	0.234256	0.00228093	0.00191185
GOTERM_BP_FAT	GO:0006612~protein targeting to membrane	6	10.9091	0.000337911	6155, 6124, 6156, 6202, 6128, 6194	54	190	16650	9.73684	0.268967	0.00265461	0.00222506
GOTERM_BP_FAT	GO:0010501~RNA secondary structure unwinding	4	7.27273	0.000367817	1655, 1654, 9775, 10521	54	44	16650	28.0303	0.288962	0.00286526	0.00240163
GOTERM_BP_FAT	GO:0001649~osteoblast differentiation	6	10.9091	0.000380715	3192, 2091, 10492, 1660, 27316, 3183	54	195	16650	9.48718	0.297416	0.00294102	0.00246513
GOTERM_BP_FAT	GO:0006366~transcription from RNA polymerase II promoter	16	29.0909	0.000397081	3181, 3190, 6432, 6421, 9775, 333932, 27316, 6294, 10921, 1655, 1654, 6634, 6635, 10521, 6428, 6628	54	1820	16650	2.71062	0.307999	0.0030421	0.00254985
GOTERM_BP_FAT	GO:0048511~rhythmic process	7	12.7273	0.000451616	3192, 1655, 6421, 1660, 4841, 3184, 10236	54	312	16650	6.91774	0.342127	0.00343154	0.00287628
GOTERM_BP_FAT	GO:0031123~RNA 3'-end processing	5	9.09091	0.000487157	10921, 2091, 6432, 9775, 6428	54	115	16650	13.4058	0.363458	0.0036715	0.0030774
GOTERM_BP_FAT	GO:0034250~positive regulation of cellular amide metabolic process	5	9.09091	0.000536957	10657, 1654, 1994, 9775, 3184	54	118	16650	13.065	0.39219	0.00401419	0.00336464
GOTERM_BP_FAT	GO:0032211~negative regulation of telomere maintenance via telomerase	3	5.45455	0.000642911	3192, 3178, 3183	54	12	16650	77.0833	0.449082	0.00476783	0.00399633
GOTERM_BP_FAT	GO:0000380~alternative mRNA splicing, via spliceosome	3	5.45455	0.000882828	4670, 6421, 5725	54	14	16650	66.0714	0.559015	0.00649509	0.00544411
GOTERM_BP_FAT	GO:0001503~ossification	7	12.7273	0.000941382	3192, 2091, 1655, 10492, 1660, 27316, 3183	54	359	16650	6.01207	0.582334	0.00687135	0.00575948
GOTERM_BP_FAT	GO:0071495~cellular response to endogenous stimulus	12	21.8182	0.00107603	3192, 1655, 4670, 9775, 3178, 6625, 3187, 10521, 3184, 5725, 6294, 57727	54	1185	16650	3.12236	0.63139	0.0077928	0.00653183
GOTERM_BP_FAT	GO:1904357~negative regulation of telomere maintenance via telomere lengthening	3	5.45455	0.00115943	3192, 3178, 3183	54	16	16650	57.8125	0.658844	0.00833173	0.00698355
GOTERM_BP_FAT	GO:0070935~3'-UTR-mediated mRNA stabilization	3	5.45455	0.00131135	1994, 10949, 3183	54	17	16650	54.4118	0.70371	0.00935091	0.00783782
GOTERM_BP_FAT	GO:0051254~positive regulation of RNA metabolic process	13	23.6364	0.00135687	3190, 6434, 9775, 27316, 3184, 6294, 1655, 1654, 6625, 3609, 3608, 10521, 10236	54	1415	16650	2.83274	0.71597	0.0096017	0.00804802
GOTERM_BP_FAT	GO:0045935~positive regulation of nucleobase-containing compound metabolic process	14	25.4545	0.0016931	3190, 6434, 9775, 3178, 27316, 3184, 6294, 1655, 1654, 6625, 3609, 3608, 10521, 10236	54	1658	16650	2.60354	0.792128	0.0118902	0.00996619
GOTERM_BP_FAT	GO:0071705~nitrogen compound transport	9	16.3636	0.00194177	10657, 10921, 3181, 220988, 6432, 9775, 3178, 10772, 6428	54	725	16650	3.82759	0.834994	0.0135009	0.0113162
GOTERM_BP_FAT	GO:0033036~macromolecule localization	19	34.5455	0.00195158	3181, 220988, 2091, 6155, 3190, 6432, 6124, 6156, 9775, 6202, 3178, 1660, 6194, 10657, 10921, 1654, 6128, 10772, 6428	54	2817	16650	2.07964	0.83649	0.0135009	0.0113162
GOTERM_BP_FAT	GO:0007623~circadian rhythm	5	9.09091	0.00217119	3192, 6421, 4841, 3184, 10236	54	172	16650	8.96318	0.866664	0.0149089	0.0124964
GOTERM_BP_FAT	GO:0006355~regulation of transcription, DNA-templated	22	40	0.0022806	3181, 3190, 22913, 6421, 9987, 9775, 333932, 27316, 3184, 6294, 10657, 1655, 1654, 79811, 6128, 4841, 10772, 284695, 3609, 3608, 10521, 57727	54	3603	16650	1.88269	0.879551	0.0155449	0.0130296
GOTERM_BP_FAT	GO:1903506~regulation of nucleic acid-templated transcription	22	40	0.0024674	3181, 3190, 22913, 6421, 9987, 9775, 333932, 27316, 3184, 6294, 10657, 1655, 1654, 79811, 6128, 4841, 10772, 284695, 3609, 3608, 10521, 57727	54	3625	16650	1.87126	0.898744	0.0166954	0.0139939
GOTERM_BP_FAT	GO:0051170~nuclear import	6	10.9091	0.00256195	6632, 6634, 3178, 6633, 6635, 6628	54	299	16650	6.18729	0.907262	0.0172096	0.0144249
GOTERM_BP_FAT	GO:0070887~cellular response to chemical stimulus	18	32.7273	0.00260435	3181, 3192, 4670, 6421, 9775, 10492, 3178, 27316, 3187, 3184, 6294, 1655, 1654, 4841, 6625, 10521, 5725, 57727	54	2648	16650	2.09592	0.910846	0.0173686	0.0145581
GOTERM_BP_FAT	GO:2001141~regulation of RNA biosynthetic process	22	40	0.00263921	3181, 3190, 22913, 6421, 9987, 9775, 333932, 27316, 3184, 6294, 10657, 1655, 1654, 79811, 6128, 4841, 10772, 284695, 3609, 3608, 10521, 57727	54	3644	16650	1.86151	0.913688	0.0174753	0.0146476
GOTERM_BP_FAT	GO:0031124~mRNA 3'-end processing	4	7.27273	0.00267337	10921, 6432, 9775, 6428	54	87	16650	14.1762	0.916385	0.017576	0.014732
GOTERM_BP_FAT	GO:0032205~negative regulation of telomere maintenance	3	5.45455	0.00307683	3192, 3178, 3183	54	26	16650	35.5769	0.942537	0.0200861	0.0168359
GOTERM_BP_FAT	GO:0044265~cellular macromolecule catabolic process	10	18.1818	0.00339117	10921, 6155, 6124, 6156, 9775, 6202, 6128, 3184, 6194, 10236	54	976	16650	3.15915	0.957103	0.0219833	0.0184261
GOTERM_BP_FAT	GO:0008334~histone mRNA metabolic process	3	5.45455	0.00356406	6634, 6635, 6628	54	28	16650	33.0357	0.963476	0.0229437	0.0192311
GOTERM_BP_FAT	GO:0010557~positive regulation of macromolecule biosynthetic process	13	23.6364	0.00375797	3190, 9775, 3178, 27316, 3184, 6294, 10657, 1655, 1654, 1994, 3609, 3608, 10521	54	1597	16650	2.50991	0.969505	0.0240251	0.0201375
GOTERM_BP_FAT	GO:0008543~fibroblast growth factor receptor signaling pathway	4	7.27273	0.00407381	4670, 3178, 3187, 5725	54	101	16650	12.2112	0.977271	0.0257907	0.0216174
GOTERM_BP_FAT	GO:0034622~cellular macromolecular complex assembly	10	18.1818	0.00408979	1654, 6632, 6128, 333932, 6634, 27316, 6633, 10772, 6635, 6628	54	1004	16650	3.07105	0.977607	0.0257907	0.0216174
GOTERM_BP_FAT	GO:2000279~negative regulation of DNA biosynthetic process	3	5.45455	0.00492805	3192, 3178, 3183	54	33	16650	28.0303	0.989741	0.0308669	0.0258722
GOTERM_BP_FAT	GO:0010604~positive regulation of macromolecule metabolic process	18	32.7273	0.00580589	3192, 3190, 6434, 9775, 333932, 3178, 27316, 3184, 6294, 10657, 1655, 1654, 1994, 6625, 3609, 3608, 10521, 10236	54	2856	16650	1.94328	0.995473	0.0361212	0.0302764
GOTERM_BP_FAT	GO:0090150~establishment of protein localization to membrane	6	10.9091	0.00617602	6155, 6124, 6156, 6202, 6128, 6194	54	368	16650	5.02717	0.996795	0.0381678	0.0319918
GOTERM_BP_FAT	GO:0071310~cellular response to organic substance	15	27.2727	0.00709508	3181, 3192, 4670, 9775, 10492, 3178, 27316, 3187, 3184, 6294, 1655, 6625, 10521, 5725, 57727	54	2186	16650	2.11574	0.99864	0.0432218	0.036228
GOTERM_BP_FAT	GO:0031328~positive regulation of cellular biosynthetic process	13	23.6364	0.00710221	3190, 9775, 3178, 27316, 3184, 6294, 10657, 1655, 1654, 1994, 3609, 3608, 10521	54	1729	16650	2.3183	0.998649	0.0432218	0.036228
GOTERM_BP_FAT	GO:0044085~cellular component biogenesis	18	32.7273	0.00713369	2091, 6155, 6124, 6156, 6632, 9775, 6202, 333932, 27316, 6194, 1654, 4809, 6634, 6128, 6633, 10772, 6635, 6628	54	2914	16650	1.9046	0.998689	0.0432218	0.036228
GOTERM_BP_FAT	GO:0009891~positive regulation of biosynthetic process	13	23.6364	0.0081587	3190, 9775, 3178, 27316, 3184, 6294, 10657, 1655, 1654, 1994, 3609, 3608, 10521	54	1760	16650	2.27746	0.999497	0.0490318	0.0410978
GOTERM_BP_FAT	GO:0044344~cellular response to fibroblast growth factor stimulus	4	7.27273	0.00819841	4670, 3178, 3187, 5725	54	130	16650	9.48718	0.999515	0.0490318	0.0410978
GOTERM_BP_FAT	GO:0030520~intracellular estrogen receptor signaling pathway	3	5.45455	0.00825881	1655, 10521, 6294	54	43	16650	21.5116	0.999542	0.0490764	0.0411352
GOTERM_BP_FAT	GO:0009719~response to endogenous stimulus	12	21.8182	0.00852726	3192, 1655, 4670, 9775, 3178, 6625, 3187, 10521, 3184, 5725, 6294, 57727	54	1548	16650	2.39018	0.999643	0.0503488	0.0422018
GOTERM_BP_FAT	GO:0032210~regulation of telomere maintenance via telomerase	3	5.45455	0.00901789	3192, 3178, 3183	54	45	16650	20.5556	0.999775	0.0529088	0.0443475
GOTERM_BP_FAT	GO:0071774~response to fibroblast growth factor	4	7.27273	0.00927195	4670, 3178, 3187, 5725	54	136	16650	9.06863	0.999822	0.0540572	0.0453101
GOTERM_BP_FAT	GO:1904356~regulation of telomere maintenance via telomere lengthening	3	5.45455	0.0110461	3192, 3178, 3183	54	50	16650	18.5	0.999966	0.0639984	0.0536427
GOTERM_BP_FAT	GO:0009893~positive regulation of metabolic process	18	32.7273	0.0113214	3192, 3190, 6434, 9775, 333932, 3178, 27316, 3184, 6294, 10657, 1655, 1654, 1994, 6625, 3609, 3608, 10521, 10236	54	3052	16650	1.81848	0.999974	0.065186	0.0546381
GOTERM_BP_FAT	GO:0097193~intrinsic apoptotic signaling pathway	5	9.09091	0.0118764	3190, 1655, 1654, 6421, 4841	54	279	16650	5.52569	0.999985	0.0679595	0.0569628
GOTERM_BP_FAT	GO:0007004~telomere maintenance via telomerase	3	5.45455	0.0123506	3192, 3178, 3183	54	53	16650	17.4528	0.99999	0.0702391	0.0588736
GOTERM_BP_FAT	GO:2001242~regulation of intrinsic apoptotic signaling pathway	4	7.27273	0.0125221	3190, 1654, 6421, 4841	54	152	16650	8.11404	0.999992	0.0707804	0.0593273
GOTERM_BP_FAT	GO:0009057~macromolecule catabolic process	10	18.1818	0.012753	10921, 6155, 6124, 6156, 9775, 6202, 6128, 3184, 6194, 10236	54	1201	16650	2.56731	0.999993	0.0716485	0.0600549
GOTERM_BP_FAT	GO:0010833~telomere maintenance via telomere lengthening	3	5.45455	0.0161387	3192, 3178, 3183	54	61	16650	15.1639	1	0.0901241	0.0755409
GOTERM_BP_FAT	GO:0006278~RNA-dependent DNA biosynthetic process	3	5.45455	0.0176717	3192, 3178, 3183	54	64	16650	14.4531	1	0.0980941	0.0822212
GOTERM_BP_FAT	GO:0072657~protein localization to membrane	6	10.9091	0.0193211	6155, 6124, 6156, 6202, 6128, 6194	54	489	16650	3.78323	1	0.106611	0.0893602
GOTERM_BP_FAT	GO:0032204~regulation of telomere maintenance	3	5.45455	0.019808	3192, 3178, 3183	54	68	16650	13.6029	1	0.108012	0.0905341
GOTERM_BP_FAT	GO:0042274~ribosomal small subunit biogenesis	3	5.45455	0.019808	4809, 6202, 6194	54	68	16650	13.6029	1	0.108012	0.0905341
GOTERM_BP_FAT	GO:1903608~protein localization to cytoplasmic stress granule	2	3.63636	0.0220746	1654, 1660	54	7	16650	88.0952	1	0.119667	0.100304
GOTERM_BP_FAT	GO:0071396~cellular response to lipid	6	10.9091	0.0225341	3192, 1655, 6625, 10521, 3184, 6294	54	509	16650	3.63458	1	0.121449	0.101797
GOTERM_BP_FAT	GO:0033365~protein localization to organelle	8	14.5455	0.0234779	6155, 1654, 6124, 6156, 6202, 6128, 1660, 6194	54	902	16650	2.73466	1	0.125804	0.105447
GOTERM_BP_FAT	GO:0071407~cellular response to organic cyclic compound	6	10.9091	0.0244419	3192, 3181, 1655, 10521, 3184, 6294	54	520	16650	3.55769	1	0.130217	0.109146
GOTERM_BP_FAT	GO:1903508~positive regulation of nucleic acid-templated transcription	10	18.1818	0.0253525	3190, 1655, 1654, 9775, 27316, 3609, 3608, 10521, 3184, 6294	54	1349	16650	2.28564	1	0.133533	0.111926
GOTERM_BP_FAT	GO:0045893~positive regulation of transcription, DNA-templated	10	18.1818	0.0253525	3190, 1655, 1654, 9775, 27316, 3609, 3608, 10521, 3184, 6294	54	1349	16650	2.28564	1	0.133533	0.111926
GOTERM_BP_FAT	GO:0010033~response to organic substance	16	29.0909	0.0268608	3181, 3192, 4670, 9775, 10492, 3178, 27316, 3187, 3184, 6294, 1655, 10949, 6625, 10521, 5725, 57727	54	2822	16650	1.74817	1	0.140678	0.117914
GOTERM_BP_FAT	GO:0045069~regulation of viral genome replication	3	5.45455	0.0274454	1655, 1654, 3609	54	81	16650	11.4198	1	0.142784	0.11968
GOTERM_BP_FAT	GO:1902680~positive regulation of RNA biosynthetic process	10	18.1818	0.0275711	3190, 1655, 1654, 9775, 27316, 3609, 3608, 10521, 3184, 6294	54	1369	16650	2.25225	1	0.142784	0.11968
GOTERM_BP_FAT	GO:0031325~positive regulation of cellular metabolic process	16	29.0909	0.0282113	3190, 6434, 9775, 3178, 27316, 3184, 6294, 10657, 1655, 1654, 1994, 6625, 3609, 3608, 10521, 10236	54	2839	16650	1.7377	1	0.145288	0.121779
GOTERM_BP_FAT	GO:0033148~positive regulation of intracellular estrogen receptor signaling pathway	2	3.63636	0.0313881	1655, 10521	54	10	16650	61.6667	1	0.160755	0.134743
GOTERM_BP_FAT	GO:0051276~chromosome organization	9	16.3636	0.0325487	3192, 2091, 1654, 6421, 333932, 3178, 1660, 6294, 3183	54	1184	16650	2.34375	1	0.165784	0.138958
GOTERM_BP_FAT	GO:2000278~regulation of DNA biosynthetic process	3	5.45455	0.0353758	3192, 3178, 3183	54	93	16650	9.94624	1	0.179199	0.150202
GOTERM_BP_FAT	GO:0032269~negative regulation of cellular protein metabolic process	8	14.5455	0.0368049	3181, 1654, 1994, 9775, 10492, 3609, 3184, 10236	54	992	16650	2.48656	1	0.185424	0.155421
GOTERM_BP_FAT	GO:0042752~regulation of circadian rhythm	3	5.45455	0.0410961	6421, 4841, 3184	54	101	16650	9.15842	1	0.205919	0.172599
GOTERM_BP_FAT	GO:0071383~cellular response to steroid hormone stimulus	4	7.27273	0.041317	3192, 1655, 10521, 6294	54	241	16650	5.11757	1	0.205919	0.172599
GOTERM_BP_FAT	GO:0043933~macromolecular complex subunit organization	14	25.4545	0.0417044	2091, 6421, 6632, 333932, 27316, 3183, 6294, 1654, 6634, 6128, 6633, 10772, 6635, 6628	54	2461	16650	1.75403	1	0.206738	0.173285
GOTERM_BP_FAT	GO:0071363~cellular response to growth factor stimulus	6	10.9091	0.0440207	4670, 9775, 3178, 6625, 3187, 5725	54	610	16650	3.03279	1	0.21706	0.181937
GOTERM_BP_FAT	GO:0033145~positive regulation of intracellular steroid hormone receptor signaling pathway	2	3.63636	0.0467176	1655, 10521	54	15	16650	41.1111	1	0.229139	0.192061
GOTERM_BP_FAT	GO:2001251~negative regulation of chromosome organization	3	5.45455	0.0471396	3192, 3178, 3183	54	109	16650	8.48624	1	0.229991	0.192776
GOTERM_BP_FAT	GO:0051248~negative regulation of protein metabolic process	8	14.5455	0.0474544	3181, 1654, 1994, 9775, 10492, 3609, 3184, 10236	54	1049	16650	2.35145	1	0.230316	0.193048
GOTERM_BP_FAT	GO:0070848~response to growth factor	6	10.9091	0.0504859	4670, 9775, 3178, 6625, 3187, 5725	54	634	16650	2.91798	1	0.243752	0.20431
GOTERM_BP_FAT	GO:0051053~negative regulation of DNA metabolic process	3	5.45455	0.0526776	3192, 3178, 3183	54	116	16650	7.97414	1	0.253016	0.212075
GOTERM_BP_FAT	GO:0033993~response to lipid	7	12.7273	0.0545366	3192, 1655, 10949, 6625, 10521, 3184, 6294	54	860	16650	2.50969	1	0.260595	0.218428
GOTERM_BP_FAT	GO:2001014~regulation of skeletal muscle cell differentiation	2	3.63636	0.0558007	1655, 10521	54	18	16650	34.2593	1	0.263915	0.22121
GOTERM_BP_FAT	GO:0061157~mRNA destabilization	2	3.63636	0.0558007	3184, 10236	54	18	16650	34.2593	1	0.263915	0.22121
GOTERM_BP_FAT	GO:0072594~establishment of protein localization to organelle	6	10.9091	0.0599427	6155, 6124, 6156, 6202, 6128, 6194	54	666	16650	2.77778	1	0.282065	0.236424
GOTERM_BP_FAT	GO:0006357~regulation of transcription from RNA polymerase II promoter	11	20	0.0615305	3181, 3190, 1655, 1654, 6421, 9775, 79811, 333932, 27316, 10521, 6294	54	1835	16650	1.84832	1	0.286539	0.240173
GOTERM_BP_FAT	GO:0050779~RNA destabilization	2	3.63636	0.061809	3184, 10236	54	20	16650	30.8333	1	0.286539	0.240173
GOTERM_BP_FAT	GO:0030518~intracellular steroid hormone receptor signaling pathway	3	5.45455	0.0618207	1655, 10521, 6294	54	127	16650	7.28346	1	0.286539	0.240173
GOTERM_BP_FAT	GO:0033044~regulation of chromosome organization	4	7.27273	0.0637552	3192, 6421, 3178, 3183	54	288	16650	4.28241	1	0.294035	0.246457
GOTERM_BP_FAT	GO:0014070~response to organic cyclic compound	7	12.7273	0.0668473	3192, 3181, 1655, 9775, 10521, 3184, 6294	54	906	16650	2.38227	1	0.306769	0.25713
GOTERM_BP_FAT	GO:0044248~cellular catabolic process	10	18.1818	0.0672778	10921, 6155, 6124, 6156, 9775, 6202, 6128, 3184, 6194, 10236	54	1616	16650	1.908	1	0.307224	0.257512
GOTERM_BP_FAT	GO:0000723~telomere maintenance	3	5.45455	0.0679011	3192, 3178, 3183	54	134	16650	6.90299	1	0.30855	0.258623
GOTERM_BP_FAT	GO:1902582~single-organism intracellular transport	6	10.9091	0.0693408	6155, 6124, 6156, 6202, 6128, 6194	54	695	16650	2.66187	1	0.313556	0.262818
GOTERM_BP_FAT	GO:0006605~protein targeting	6	10.9091	0.0713832	6155, 6124, 6156, 6202, 6128, 6194	54	701	16650	2.63909	1	0.321224	0.269246
GOTERM_BP_FAT	GO:0045948~positive regulation of translational initiation	2	3.63636	0.0737131	10657, 1654	54	24	16650	25.6944	1	0.330106	0.276691
GOTERM_BP_FAT	GO:0032200~telomere organization	3	5.45455	0.0796895	3192, 3178, 3183	54	147	16650	6.29252	1	0.355155	0.297686
GOTERM_BP_FAT	GO:0006376~mRNA splice site selection	2	3.63636	0.088385	27316, 10772	54	29	16650	21.2644	1	0.392023	0.328589
GOTERM_BP_FAT	GO:0065003~macromolecular complex assembly	10	18.1818	0.0890131	1654, 6632, 6128, 333932, 6634, 27316, 6633, 10772, 6635, 6628	54	1710	16650	1.80312	1	0.392929	0.329349
GOTERM_BP_FAT	GO:0031047~gene silencing by RNA	3	5.45455	0.0910935	3181, 1994, 333932	54	159	16650	5.81761	1	0.397313	0.333022
GOTERM_BP_FAT	GO:1902175~regulation of oxidative stress-induced intrinsic apoptotic signaling pathway	2	3.63636	0.0912919	6421, 4841	54	30	16650	20.5556	1	0.397313	0.333022
GOTERM_BP_FAT	GO:0033146~regulation of intracellular estrogen receptor signaling pathway	2	3.63636	0.0912919	1655, 10521	54	30	16650	20.5556	1	0.397313	0.333022
GOTERM_BP_FAT	GO:0006479~protein methylation	3	5.45455	0.0989485	2091, 6634, 6628	54	167	16650	5.53892	1	0.426629	0.357595
GOTERM_BP_FAT	GO:0008213~protein alkylation	3	5.45455	0.0989485	2091, 6634, 6628	54	167	16650	5.53892	1	0.426629	0.357595

## Sheet: AMO1_Molecular_Function
Category	Term	Count	%	PValue	Genes	List Total	Pop Hits	Pop Total	Fold Enrichment	Bonferroni	Benjamini	FDR
GOTERM_MF_FAT	GO:0044822~poly(A) RNA binding	52	94.5455	1.40944e-53	6155, 9782, 22913, 6432, 9987, 6156, 6434, 6632, 10492, 1660, 6194, 10657, 221092, 1655, 1654, 4809, 79811, 4841, 10772, 6625, 284695, 6428, 6628, 220988, 6124, 6202, 3178, 10949, 6634, 6633, 3609, 3608, 3181, 2091, 4670, 3187, 3184, 6294, 3183, 1994, 6128, 57727, 10236, 3192, 3191, 3190, 6421, 9775, 27316, 10921, 10521, 5725	55	1196	15478	12.2356	2.5088e-51	2.5088e-51	2.02959e-51
GOTERM_MF_FAT	GO:0003723~RNA binding	53	96.3636	1.87099e-48	6155, 9782, 22913, 6432, 9987, 6156, 6434, 6632, 10492, 1660, 6194, 10657, 221092, 1655, 1654, 4809, 79811, 4841, 10772, 6625, 284695, 6428, 6628, 220988, 6124, 6202, 3178, 10949, 6634, 6633, 3609, 6635, 3608, 3181, 2091, 4670, 3187, 3184, 6294, 3183, 1994, 6128, 57727, 10236, 3192, 3191, 3190, 6421, 9775, 27316, 10921, 10521, 5725	55	1656	15478	9.00674	3.33037e-46	1.66518e-46	1.34711e-46
GOTERM_MF_FAT	GO:0003676~nucleic acid binding	54	98.1818	7.90983e-30	6155, 9782, 22913, 6432, 9987, 6156, 6434, 6632, 10492, 1660, 6194, 10657, 221092, 1655, 1654, 4809, 79811, 4841, 10772, 6625, 284695, 6428, 6628, 220988, 6124, 6202, 3178, 10949, 6634, 6633, 3609, 6635, 3608, 3181, 2091, 4670, 333932, 3187, 3184, 6294, 3183, 1994, 6128, 57727, 10236, 3192, 3191, 3190, 6421, 9775, 27316, 10921, 10521, 5725	55	4097	15478	3.7092	1.40795e-27	4.69317e-28	3.79672e-28
GOTERM_MF_FAT	GO:1901363~heterocyclic compound binding	54	98.1818	3.43563e-21	6155, 9782, 22913, 6432, 9987, 6156, 6434, 6632, 10492, 1660, 6194, 10657, 221092, 1655, 1654, 4809, 79811, 4841, 10772, 6625, 284695, 6428, 6628, 220988, 6124, 6202, 3178, 10949, 6634, 6633, 3609, 6635, 3608, 3181, 2091, 4670, 333932, 3187, 3184, 6294, 3183, 1994, 6128, 57727, 10236, 3192, 3191, 3190, 6421, 9775, 27316, 10921, 10521, 5725	55	5971	15478	2.54506	6.11542e-19	1.52886e-19	1.23683e-19
GOTERM_MF_FAT	GO:0097159~organic cyclic compound binding	54	98.1818	6.97891e-21	6155, 9782, 22913, 6432, 9987, 6156, 6434, 6632, 10492, 1660, 6194, 10657, 221092, 1655, 1654, 4809, 79811, 4841, 10772, 6625, 284695, 6428, 6628, 220988, 6124, 6202, 3178, 10949, 6634, 6633, 3609, 6635, 3608, 3181, 2091, 4670, 333932, 3187, 3184, 6294, 3183, 1994, 6128, 57727, 10236, 3192, 3191, 3190, 6421, 9775, 27316, 10921, 10521, 5725	55	6052	15478	2.511	1.24225e-18	2.48449e-19	2.00993e-19
GOTERM_MF_FAT	GO:0003727~single-stranded RNA binding	12	21.8182	1.28633e-15	10657, 3192, 1654, 9987, 6434, 9775, 10492, 3178, 27316, 3187, 5725, 3183	55	75	15478	45.0269	2.37144e-13	3.81611e-14	3.08719e-14
GOTERM_MF_FAT	GO:0000166~nucleotide binding	34	61.8182	2.48892e-14	3181, 9782, 22913, 4670, 6432, 9987, 6434, 10492, 1660, 3187, 3184, 6294, 3183, 1655, 1654, 1994, 79811, 4841, 10772, 6625, 6428, 10236, 3192, 220988, 3191, 6421, 9775, 3178, 27316, 10921, 10949, 3608, 10521, 5725	55	2389	15478	4.00511	4.42668e-12	5.59872e-13	4.52931e-13
GOTERM_MF_FAT	GO:1901265~nucleoside phosphate binding	34	61.8182	2.51628e-14	3181, 9782, 22913, 4670, 6432, 9987, 6434, 10492, 1660, 3187, 3184, 6294, 3183, 1655, 1654, 1994, 79811, 4841, 10772, 6625, 6428, 10236, 3192, 220988, 3191, 6421, 9775, 3178, 27316, 10921, 10949, 3608, 10521, 5725	55	2390	15478	4.00344	4.48597e-12	5.59872e-13	4.52931e-13
GOTERM_MF_FAT	GO:0036094~small molecule binding	34	61.8182	2.14644e-13	3181, 9782, 22913, 4670, 6432, 9987, 6434, 10492, 1660, 3187, 3184, 6294, 3183, 1655, 1654, 1994, 79811, 4841, 10772, 6625, 6428, 10236, 3192, 220988, 3191, 6421, 9775, 3178, 27316, 10921, 10949, 3608, 10521, 5725	55	2571	15478	3.72159	3.81999e-11	4.24519e-12	3.43431e-12
GOTERM_MF_FAT	GO:0003729~mRNA binding	13	23.6364	7.76502e-13	3181, 220988, 6434, 9775, 27316, 3184, 3183, 10921, 1654, 1994, 6625, 6428, 10236	55	177	15478	20.6691	1.38215e-10	1.38217e-11	1.11816e-11
GOTERM_MF_FAT	GO:0070717~poly-purine tract binding	7	12.7273	5.05516e-11	10657, 3192, 1654, 9987, 6434, 9775, 10492	55	20	15478	98.4964	8.9982e-09	8.18018e-10	6.61767e-10
GOTERM_MF_FAT	GO:0008143~poly(A) binding	5	9.09091	9.24152e-08	10657, 1654, 9987, 9775, 10492	55	13	15478	108.238	1.64498e-05	1.37083e-06	1.10898e-06
GOTERM_MF_FAT	GO:0003730~mRNA 3'-UTR binding	6	10.9091	9.81312e-07	10921, 3181, 1994, 3184, 3183, 10236	55	52	15478	32.4713	0.000174658	1.34364e-05	1.08699e-05
GOTERM_MF_FAT	GO:1990446~U1 snRNP binding	4	7.27273	1.39118e-06	6632, 6634, 6633, 6625	55	7	15478	160.81	0.000247599	1.76878e-05	1.43092e-05
GOTERM_MF_FAT	GO:0043021~ribonucleoprotein complex binding	7	12.7273	2.4423e-06	3192, 1654, 6632, 9775, 6634, 6633, 6625	55	112	15478	17.5886	0.000434636	2.8982e-05	2.34461e-05
GOTERM_MF_FAT	GO:0036002~pre-mRNA binding	5	9.09091	2.94544e-06	3181, 3191, 1655, 6434, 5725	55	29	15478	48.5204	0.000524152	3.2768e-05	2.6509e-05
GOTERM_MF_FAT	GO:0070990~snRNP binding	4	7.27273	3.32235e-06	6632, 6634, 6633, 6625	55	9	15478	125.075	0.000591204	3.47869e-05	2.81422e-05
GOTERM_MF_FAT	GO:0044877~macromolecular complex binding	17	30.9091	5.8151e-06	3192, 6421, 6632, 9775, 333932, 27316, 3184, 3183, 6294, 10657, 1654, 6634, 4841, 6633, 6625, 284695, 57727	55	1306	15478	3.66318	0.00103456	5.75049e-05	4.65208e-05
GOTERM_MF_FAT	GO:0070034~telomerase RNA binding	4	7.27273	2.1769e-05	3192, 6634, 3183, 6628	55	16	15478	70.3545	0.00386742	0.000203941	0.000164986
GOTERM_MF_FAT	GO:0008187~poly-pyrimidine tract binding	4	7.27273	2.63685e-05	10657, 3187, 5725, 3183	55	17	15478	66.216	0.00468266	0.00023468	0.000189853
GOTERM_MF_FAT	GO:0004004~ATP-dependent RNA helicase activity	5	9.09091	8.12351e-05	1655, 1654, 9775, 1660, 10521	55	66	15478	21.3196	0.0143564	0.000688564	0.000557041
GOTERM_MF_FAT	GO:0008186~RNA-dependent ATPase activity	5	9.09091	8.61703e-05	1655, 1654, 9775, 1660, 10521	55	67	15478	21.0014	0.0152219	0.000697196	0.000564024
GOTERM_MF_FAT	GO:0003724~RNA helicase activity	5	9.09091	9.13201e-05	1655, 1654, 9775, 1660, 10521	55	68	15478	20.6925	0.0161243	0.000706739	0.000571744
GOTERM_MF_FAT	GO:0003677~DNA binding	21	38.1818	0.000230304	3181, 3192, 3191, 3190, 6421, 9987, 333932, 3178, 1660, 27316, 3184, 3183, 6294, 10657, 1654, 79811, 6128, 4841, 284695, 3609, 3608	55	2562	15478	2.30671	0.0401698	0.00170809	0.00138183
GOTERM_MF_FAT	GO:0017069~snRNA binding	4	7.27273	0.000242767	4809, 6634, 6625, 6628	55	35	15478	32.1621	0.0422973	0.0017285	0.00139834
GOTERM_MF_FAT	GO:0070035~purine NTP-dependent helicase activity	5	9.09091	0.000487294	1655, 1654, 9775, 1660, 10521	55	105	15478	13.4009	0.0831024	0.00321253	0.0025989
GOTERM_MF_FAT	GO:0008026~ATP-dependent helicase activity	5	9.09091	0.000487294	1655, 1654, 9775, 1660, 10521	55	105	15478	13.4009	0.0831024	0.00321253	0.0025989
GOTERM_MF_FAT	GO:0003735~structural constituent of ribosome	6	10.9091	0.00103617	6155, 6124, 6156, 6202, 6128, 6194	55	222	15478	7.6059	0.168508	0.00658707	0.00532886
GOTERM_MF_FAT	GO:0008266~poly(U) RNA binding	3	5.45455	0.00121847	10657, 3187, 3183	55	15	15478	56.2836	0.195086	0.00747887	0.00605032
GOTERM_MF_FAT	GO:0003682~chromatin binding	8	14.5455	0.00175244	6421, 333932, 27316, 4841, 3184, 6294, 3183, 57727	55	504	15478	4.46696	0.268171	0.0103978	0.00841173
GOTERM_MF_FAT	GO:0004386~helicase activity	5	9.09091	0.00227495	1655, 1654, 9775, 1660, 10521	55	159	15478	8.84963	0.333291	0.0130626	0.0105675
GOTERM_MF_FAT	GO:0001047~core promoter binding	5	9.09091	0.00238049	3192, 6421, 27316, 4841, 6294	55	161	15478	8.7397	0.345728	0.0132415	0.0107122
GOTERM_MF_FAT	GO:0017091~AU-rich element binding	3	5.45455	0.00313909	1994, 10949, 3184	55	24	15478	35.1773	0.428583	0.016932	0.0136978
GOTERM_MF_FAT	GO:0035326~enhancer binding	4	7.27273	0.00456215	3192, 6421, 4841, 3183	55	96	15478	11.7258	0.556883	0.0238842	0.019322
GOTERM_MF_FAT	GO:0042162~telomeric DNA binding	3	5.45455	0.00488173	3181, 3178, 3184	55	30	15478	28.1418	0.581499	0.0248271	0.0200848
GOTERM_MF_FAT	GO:0003697~single-stranded DNA binding	4	7.27273	0.00540248	3181, 3190, 9987, 3178	55	102	15478	11.036	0.618731	0.0267123	0.0216099
GOTERM_MF_FAT	GO:0071208~histone pre-mRNA DCP binding	2	3.63636	0.0138838	6634, 6628	55	4	15478	140.709	0.916976	0.0667922	0.0540341
GOTERM_MF_FAT	GO:0005198~structural molecule activity	8	14.5455	0.0183304	9782, 3849, 6155, 6124, 6156, 6202, 6128, 6194	55	782	15478	2.87896	0.962861	0.0858634	0.0694626
GOTERM_MF_FAT	GO:0030620~U2 snRNA binding	2	3.63636	0.0207545	6634, 6628	55	6	15478	93.8061	0.976083	0.0915365	0.074052
GOTERM_MF_FAT	GO:0003690~double-stranded DNA binding	8	14.5455	0.0211347	3190, 6421, 9987, 79811, 4841, 3184, 6294, 3183	55	805	15478	2.7967	0.97768	0.0915365	0.074052
GOTERM_MF_FAT	GO:0003725~double-stranded RNA binding	3	5.45455	0.0215985	1994, 3609, 3608	55	65	15478	12.9885	0.979486	0.0915365	0.074052
GOTERM_MF_FAT	GO:0000980~RNA polymerase II distal enhancer sequence-specific DNA binding	3	5.45455	0.0215985	6421, 4841, 3183	55	65	15478	12.9885	0.979486	0.0915365	0.074052
GOTERM_MF_FAT	GO:0034046~poly(G) binding	2	3.63636	0.0241723	3192, 9987	55	7	15478	80.4052	0.987164	0.0977878	0.0791092
GOTERM_MF_FAT	GO:1990247~N6-methyladenosine-containing RNA binding	2	3.63636	0.0241723	3181, 3183	55	7	15478	80.4052	0.987164	0.0977878	0.0791092
GOTERM_MF_FAT	GO:0042623~ATPase activity, coupled	5	9.09091	0.0267873	1655, 1654, 9775, 1660, 10521	55	326	15478	4.31623	0.992039	0.103757	0.0839384
GOTERM_MF_FAT	GO:0097157~pre-mRNA intronic binding	2	3.63636	0.0275783	3181, 3191	55	8	15478	70.3545	0.993111	0.103757	0.0839384
GOTERM_MF_FAT	GO:0044212~transcription regulatory region DNA binding	8	14.5455	0.027935	3192, 3191, 3190, 6421, 27316, 4841, 6294, 3183	55	853	15478	2.63933	0.993547	0.103757	0.0839384
GOTERM_MF_FAT	GO:0000975~regulatory region DNA binding	8	14.5455	0.0284046	3192, 3191, 3190, 6421, 27316, 4841, 6294, 3183	55	856	15478	2.63008	0.994079	0.103757	0.0839384
GOTERM_MF_FAT	GO:0001067~regulatory region nucleic acid binding	8	14.5455	0.0285624	3192, 3191, 3190, 6421, 27316, 4841, 6294, 3183	55	857	15478	2.62701	0.994247	0.103757	0.0839384
GOTERM_MF_FAT	GO:0043565~sequence-specific DNA binding	9	16.3636	0.0325913	3181, 3190, 6421, 79811, 3178, 4841, 3184, 6294, 3183	55	1080	15478	2.34515	0.997255	0.115382	0.093343
GOTERM_MF_FAT	GO:0001158~enhancer sequence-specific DNA binding	3	5.45455	0.0339618	6421, 4841, 3183	55	83	15478	10.1717	0.997867	0.115382	0.093343
GOTERM_MF_FAT	GO:0035613~RNA stem-loop binding	2	3.63636	0.0343554	1654, 9775	55	10	15478	56.2836	0.998016	0.115382	0.093343
GOTERM_MF_FAT	GO:0043047~single-stranded telomeric DNA binding	2	3.63636	0.0343554	3181, 3178	55	10	15478	56.2836	0.998016	0.115382	0.093343
GOTERM_MF_FAT	GO:0035925~mRNA 3'-UTR AU-rich region binding	2	3.63636	0.0377265	1994, 3184	55	11	15478	51.1669	0.998936	0.124358	0.100604
GOTERM_MF_FAT	GO:0098847~sequence-specific single stranded DNA binding	2	3.63636	0.0410861	3181, 3178	55	12	15478	46.903	0.999429	0.13297	0.107571
GOTERM_MF_FAT	GO:0016887~ATPase activity	5	9.09091	0.0665882	1655, 1654, 9775, 1660, 10521	55	439	15478	3.20522	0.999995	0.211655	0.171227
GOTERM_MF_FAT	GO:0019899~enzyme binding	11	20	0.0880335	2091, 1655, 6421, 1994, 4809, 10949, 6634, 284695, 3184, 6428, 6194	55	1789	15478	1.73035	1	0.274911	0.2224
GOTERM_MF_FAT	GO:0001099~basal RNA polymerase II transcription machinery binding	2	3.63636	0.099627	2091, 284695	55	30	15478	18.7612	1	0.30057	0.243158
GOTERM_MF_FAT	GO:0001098~basal transcription machinery binding	2	3.63636	0.099627	2091, 284695	55	30	15478	18.7612	1	0.30057	0.243158

## Sheet: AMO1_Pathway_Analysis
Category	Term	Count	%	PValue	Genes	List Total	Pop Hits	Pop Total	Fold Enrichment	Bonferroni	Benjamini	FDR
KEGG_PATHWAY	hsa03040:Spliceosome	20	36.3636	3.32712e-26	3192, 220988, 3190, 4670, 6432, 6434, 6632, 9775, 3178, 27316, 3183, 1655, 4809, 6634, 6633, 6625, 10772, 6635, 6428, 6628	31	133	6879	33.3689	6.32152e-25	6.32152e-25	6.32152e-25		Spliceosome	25.4779
KEGG_PATHWAY	hsa03010:Ribosome	6	10.9091	0.000268638	6155, 6124, 6156, 6202, 6128, 6194	31	136	6879	9.78985	0.0050918	0.00255206	0.00255206		Ribosome	3.57083
KEGG_PATHWAY	hsa05322:Systemic lupus erythematosus	4	7.27273	0.0199921	6632, 333932, 6634, 6628	31	134	6879	6.62398	0.318663	0.126616	0.126616		Systemic lupus erythematosus	1.69914

## Sheet: RPMI8226 Cellular_Components
Category	Term	Count	%	PValue	Genes	List Total	Pop Hits	Pop Total	Fold Enrichment	Bonferroni	Benjamini	FDR
GOTERM_CC_FAT	GO:0071013~catalytic step 2 spliceosome	19	37.2549	7.01532e-28	3181, 3192, 220988, 3190, 22913, 4670, 9775, 10492, 3178, 26986, 27316, 3187, 3185, 3183, 102724594, 6634, 6426, 6638, 10236	51	92	14527	58.8263	1.62054e-25	1.62054e-25	1.43112e-25
GOTERM_CC_FAT	GO:0005681~spliceosomal complex	20	39.2157	4.28071e-24	3181, 3192, 220988, 3190, 22913, 4670, 9775, 10492, 3178, 26986, 27316, 3187, 3185, 3183, 11338, 102724594, 6634, 6426, 6638, 10236	51	179	14527	31.826	9.88844e-22	4.94422e-22	4.36632e-22
GOTERM_CC_FAT	GO:1990904~ribonucleoprotein complex	29	56.8627	6.0348e-23	3181, 22913, 4670, 10492, 1660, 3188, 3187, 3185, 8570, 3183, 1994, 102724594, 6426, 10236, 3192, 220988, 3191, 3190, 9775, 6202, 3178, 26986, 27316, 11338, 6634, 60, 3609, 3608, 6638	51	787	14527	10.4961	1.39404e-20	4.6468e-21	4.10367e-21
GOTERM_CC_FAT	GO:0030529~intracellular ribonucleoprotein complex	28	54.902	1.28273e-21	3181, 22913, 4670, 10492, 1660, 3188, 3187, 3185, 8570, 3183, 102724594, 6426, 10236, 3192, 220988, 3191, 3190, 9775, 6202, 3178, 26986, 27316, 11338, 6634, 60, 3609, 3608, 6638	51	786	14527	10.1471	2.96312e-19	7.40779e-20	6.54195e-20
GOTERM_CC_FAT	GO:0005654~nucleoplasm	40	78.4314	4.52813e-18	3181, 9782, 4670, 6432, 8359, 6434, 10492, 1660, 3188, 3187, 3185, 8570, 6294, 3183, 10657, 221092, 1994, 85236, 102724594, 3014, 10772, 6426, 6428, 10236, 3192, 220988, 3191, 3190, 8683, 9775, 6202, 3178, 27316, 11338, 6634, 60, 3609, 3608, 10521, 5725	51	2996	14527	3.80298	1.046e-15	2.092e-16	1.84748e-16
GOTERM_CC_FAT	GO:0019013~viral nucleocapsid	10	19.6078	2.07048e-16	220988, 3191, 3190, 4670, 10492, 3178, 3185, 6638, 3183, 10236	51	28	14527	101.73	5.12923e-14	7.97136e-15	7.03964e-15
GOTERM_CC_FAT	GO:0019028~viral capsid	10	19.6078	1.63124e-14	220988, 3191, 3190, 4670, 10492, 3178, 3185, 6638, 3183, 10236	51	43	14527	66.2426	3.76998e-12	5.38308e-13	4.75389e-13
GOTERM_CC_FAT	GO:0044423~virion part	10	19.6078	2.12664e-13	220988, 3191, 3190, 4670, 10492, 3178, 3185, 6638, 3183, 10236	51	56	14527	50.8648	4.9138e-11	5.45838e-12	4.82039e-12
GOTERM_CC_FAT	GO:0019012~virion	10	19.6078	2.12664e-13	220988, 3191, 3190, 4670, 10492, 3178, 3185, 6638, 3183, 10236	51	56	14527	50.8648	4.9138e-11	5.45838e-12	4.82039e-12
GOTERM_CC_FAT	GO:0035770~ribonucleoprotein granule	7	13.7255	1.61077e-05	3192, 220988, 3191, 1660, 26986, 60, 8570	51	158	14527	12.6196	0.00371401	0.000372089	0.000328598
GOTERM_CC_FAT	GO:0070937~CRD-mediated mRNA stability complex	3	5.88235	0.000172626	3192, 10492, 1660	51	6	14527	142.422	0.0390952	0.00345379	0.0030501
GOTERM_CC_FAT	GO:0070062~extracellular exosome	22	43.1373	0.000193659	3181, 3191, 3190, 4670, 6432, 5034, 8359, 6202, 3178, 26986, 27316, 3183, 498, 2335, 3014, 6634, 71, 60, 6426, 1915, 5725, 4627	51	2811	14527	2.2293	0.0437535	0.00345379	0.0030501
GOTERM_CC_FAT	GO:1903561~extracellular vesicle	22	43.1373	0.000208243	3181, 3191, 3190, 4670, 6432, 5034, 8359, 6202, 3178, 26986, 27316, 3183, 498, 2335, 3014, 6634, 71, 60, 6426, 1915, 5725, 4627	51	2825	14527	2.21825	0.0469701	0.00345379	0.0030501
GOTERM_CC_FAT	GO:0043230~extracellular organelle	22	43.1373	0.000209321	3181, 3191, 3190, 4670, 6432, 5034, 8359, 6202, 3178, 26986, 27316, 3183, 498, 2335, 3014, 6634, 71, 60, 6426, 1915, 5725, 4627	51	2826	14527	2.21746	0.0472075	0.00345379	0.0030501
GOTERM_CC_FAT	GO:0031012~extracellular matrix	9	17.6471	0.000413757	3192, 3190, 498, 4670, 5034, 2335, 8359, 71, 4627	51	530	14527	4.83696	0.0911704	0.00637186	0.0056271
GOTERM_CC_FAT	GO:0016607~nuclear speck	6	11.7647	0.000616621	11338, 102724594, 9775, 10772, 6426, 6428	51	201	14527	8.50278	0.132798	0.00890247	0.00786192
GOTERM_CC_FAT	GO:0016604~nuclear body	7	13.7255	0.001387	11338, 4670, 102724594, 9775, 10772, 6426, 6428	51	359	14527	5.55404	0.274301	0.0188469	0.016644
GOTERM_CC_FAT	GO:0036464~cytoplasmic ribonucleoprotein granule	5	9.80392	0.00161507	3192, 1660, 26986, 60, 8570	51	147	14527	9.68854	0.311599	0.0207267	0.0183041
GOTERM_CC_FAT	GO:0005925~focal adhesion	7	13.7255	0.0021377	3190, 5034, 6202, 26986, 71, 60, 4627	51	391	14527	5.09949	0.390025	0.024844	0.0219402
GOTERM_CC_FAT	GO:0005924~cell-substrate adherens junction	7	13.7255	0.0022213	3190, 5034, 6202, 26986, 71, 60, 4627	51	394	14527	5.06066	0.401716	0.024844	0.0219402
GOTERM_CC_FAT	GO:0005697~telomerase holoenzyme complex	3	5.88235	0.00233831	3192, 6634, 3183	51	21	14527	40.6919	0.417707	0.024844	0.0219402
GOTERM_CC_FAT	GO:0030055~cell-substrate junction	7	13.7255	0.0023661	3190, 5034, 6202, 26986, 71, 60, 4627	51	399	14527	4.99725	0.421442	0.024844	0.0219402
GOTERM_CC_FAT	GO:0071010~prespliceosome	3	5.88235	0.00256649	11338, 6634, 6638	51	22	14527	38.8422	0.447677	0.0257765	0.0227637
GOTERM_CC_FAT	GO:0005730~nucleolus	10	19.6078	0.00283846	8683, 4670, 29896, 1660, 3609, 1915, 3608, 10521, 5725, 10236	51	882	14527	3.22951	0.481397	0.0273202	0.0241269
GOTERM_CC_FAT	GO:0000790~nuclear chromatin	6	11.7647	0.00448777	3190, 85236, 3014, 27316, 60, 3183	51	316	14527	5.40841	0.646195	0.041467	0.0366202
GOTERM_CC_FAT	GO:0000785~chromatin	7	13.7255	0.00539567	3190, 85236, 8359, 3014, 27316, 60, 3183	51	472	14527	4.22437	0.713431	0.0475269	0.0419718
GOTERM_CC_FAT	GO:0005684~U2-type spliceosomal complex	3	5.88235	0.00572645	11338, 6634, 6638	51	33	14527	25.8948	0.734625	0.0475269	0.0419718
GOTERM_CC_FAT	GO:0031988~membrane-bounded vesicle	22	43.1373	0.00576084	3181, 3191, 3190, 4670, 6432, 5034, 8359, 6202, 3178, 26986, 27316, 3183, 498, 2335, 3014, 6634, 71, 60, 6426, 1915, 5725, 4627	51	3611	14527	1.73541	0.736737	0.0475269	0.0419718
GOTERM_CC_FAT	GO:0044421~extracellular region part	23	45.098	0.00610205	3181, 3191, 3190, 4670, 6432, 5034, 8359, 6202, 3178, 26986, 27316, 3183, 498, 2335, 85236, 3014, 6634, 71, 60, 6426, 1915, 5725, 4627	51	3878	14527	1.68937	0.756805	0.048606	0.0429247
GOTERM_CC_FAT	GO:0044454~nuclear chromosome part	7	13.7255	0.0084661	3190, 85236, 8359, 3014, 27316, 60, 3183	51	519	14527	3.84181	0.859703	0.065189	0.0575695
GOTERM_CC_FAT	GO:0000228~nuclear chromosome	7	13.7255	0.0115534	3190, 85236, 8359, 3014, 27316, 60, 3183	51	555	14527	3.59262	0.931736	0.0860915	0.0760288
GOTERM_CC_FAT	GO:0044451~nucleoplasm part	8	15.6863	0.0128907	11338, 4670, 102724594, 9775, 10772, 60, 6426, 6428	51	741	14527	3.07523	0.950069	0.093055	0.0821785
GOTERM_CC_FAT	GO:0089701~U2AF	2	3.92157	0.0204778	11338, 102724594	51	6	14527	94.9477	0.9916	0.143345	0.12659
GOTERM_CC_FAT	GO:0097433~dense body	2	3.92157	0.0238506	71, 60	51	7	14527	81.3838	0.996213	0.157414	0.139015
GOTERM_CC_FAT	GO:0000243~commitment complex	2	3.92157	0.0238506	11338, 6634	51	7	14527	81.3838	0.996213	0.157414	0.139015
GOTERM_CC_FAT	GO:0005912~adherens junction	7	13.7255	0.030989	3190, 5034, 6202, 26986, 71, 60, 4627	51	694	14527	2.87306	0.999305	0.198846	0.175604
GOTERM_CC_FAT	GO:0070161~anchoring junction	7	13.7255	0.0343099	3190, 5034, 6202, 26986, 71, 60, 4627	51	711	14527	2.80436	0.999686	0.214205	0.189168
GOTERM_CC_FAT	GO:0005687~U4 snRNP	2	3.92157	0.0372283	6634, 6638	51	11	14527	51.7897	0.999844	0.226309	0.199857
GOTERM_CC_FAT	GO:0030863~cortical cytoskeleton	3	5.88235	0.0399318	60, 1915, 4627	51	92	14527	9.28836	0.999918	0.236519	0.208874
GOTERM_CC_FAT	GO:0005576~extracellular region	23	45.098	0.0471981	3181, 3191, 3190, 4670, 6432, 5034, 8359, 6202, 3178, 26986, 27316, 3183, 498, 2335, 85236, 3014, 6634, 71, 60, 6426, 1915, 5725, 4627	51	4623	14527	1.41713	0.999986	0.272569	0.24071
GOTERM_CC_FAT	GO:0000786~nucleosome	3	5.88235	0.0523766	85236, 8359, 3014	51	107	14527	7.98626	0.999996	0.295098	0.260606
GOTERM_CC_FAT	GO:0005682~U5 snRNP	2	3.92157	0.0569585	6634, 6638	51	17	14527	33.511	0.999999	0.302901	0.267497
GOTERM_CC_FAT	GO:0071004~U2-type prespliceosome	2	3.92157	0.0569585	11338, 6638	51	17	14527	33.511	0.999999	0.302901	0.267497
GOTERM_CC_FAT	GO:0044815~DNA packaging complex	3	5.88235	0.0576955	85236, 8359, 3014	51	113	14527	7.56221	0.999999	0.302901	0.267497
GOTERM_CC_FAT	GO:0044427~chromosomal part	7	13.7255	0.0631884	3190, 85236, 8359, 3014, 27316, 60, 3183	51	827	14527	2.41101	1	0.318613	0.281373
GOTERM_CC_FAT	GO:0005685~U1 snRNP	2	3.92157	0.0634468	6634, 6638	51	19	14527	29.9835	1	0.318613	0.281373
GOTERM_CC_FAT	GO:0005686~U2 snRNP	2	3.92157	0.0666745	6634, 6638	51	20	14527	28.4843	1	0.327698	0.289396
GOTERM_CC_FAT	GO:0035145~exon-exon junction complex	2	3.92157	0.0730973	9775, 6426	51	22	14527	25.8948	1	0.34751	0.306892
GOTERM_CC_FAT	GO:0044448~cell cortex part	3	5.88235	0.0737142	60, 1915, 4627	51	130	14527	6.5733	1	0.34751	0.306892
GOTERM_CC_FAT	GO:0097526~spliceosomal tri-snRNP complex	2	3.92157	0.0921068	6634, 6638	51	28	14527	20.3459	1	0.425533	0.375796
GOTERM_CC_FAT	GO:0072562~blood microparticle	3	5.88235	0.0984018	2335, 71, 60	51	154	14527	5.54889	1	0.445702	0.393607

## Sheet: RPMI8226_Biological_Process
Category	Term	Count	%	PValue	Genes	List Total	Pop Hits	Pop Total	Fold Enrichment	Bonferroni	Benjamini	FDR
GOTERM_BP_FAT	GO:0000375~RNA splicing, via transesterification reactions	32	62.7451	2.07318e-42	3181, 22913, 4670, 6432, 6434, 10492, 1660, 3188, 3187, 3185, 8570, 3183, 1994, 102724594, 10772, 6426, 6428, 10236, 3192, 220988, 3191, 3190, 8683, 9775, 3178, 26986, 27316, 11338, 29896, 6634, 6638, 5725	50	303	16650	35.1683	2.42354e-39	2.42354e-39	2.17269e-39
GOTERM_BP_FAT	GO:0000398~mRNA splicing, via spliceosome	31	60.7843	1.33656e-40	3181, 22913, 4670, 6432, 6434, 10492, 1660, 3188, 3187, 3185, 3183, 1994, 102724594, 10772, 6426, 6428, 10236, 3192, 220988, 3191, 3190, 8683, 9775, 3178, 26986, 27316, 11338, 29896, 6634, 6638, 5725	50	299	16650	34.5251	1.56244e-37	5.20813e-38	4.66905e-38
GOTERM_BP_FAT	GO:0000377~RNA splicing, via transesterification reactions with bulged adenosine as nucleophile	31	60.7843	1.33656e-40	3181, 22913, 4670, 6432, 6434, 10492, 1660, 3188, 3187, 3185, 3183, 1994, 102724594, 10772, 6426, 6428, 10236, 3192, 220988, 3191, 3190, 8683, 9775, 3178, 26986, 27316, 11338, 29896, 6634, 6638, 5725	50	299	16650	34.5251	1.56244e-37	5.20813e-38	4.66905e-38
GOTERM_BP_FAT	GO:0008380~RNA splicing	33	64.7059	1.94007e-40	3181, 22913, 4670, 6432, 6434, 10492, 1660, 3188, 3187, 3185, 8570, 3183, 10657, 1994, 102724594, 10772, 6426, 6428, 10236, 3192, 220988, 3191, 3190, 8683, 9775, 3178, 26986, 27316, 11338, 29896, 6634, 6638, 5725	50	400	16650	27.4725	2.26794e-37	5.66984e-38	5.08297e-38
GOTERM_BP_FAT	GO:0006397~mRNA processing	33	64.7059	4.08856e-38	3181, 22913, 4670, 6432, 6434, 10492, 1660, 3188, 3187, 3185, 8570, 3183, 10657, 1994, 102724594, 10772, 6426, 6428, 10236, 3192, 220988, 3191, 3190, 8683, 9775, 3178, 26986, 27316, 11338, 29896, 6634, 6638, 5725	50	471	16650	23.3312	4.77952e-35	9.55904e-36	8.56961e-36
GOTERM_BP_FAT	GO:0016071~mRNA metabolic process	35	68.6275	1.55112e-36	3181, 22913, 4670, 6432, 6434, 10492, 1660, 3188, 3187, 3185, 8570, 6294, 3183, 10657, 1994, 102724594, 10772, 6426, 6428, 10236, 3192, 220988, 3191, 3190, 8683, 9775, 6202, 3178, 26986, 27316, 11338, 29896, 6634, 6638, 5725	50	672	16650	17.3438	1.81326e-33	3.0221e-34	2.70929e-34
GOTERM_BP_FAT	GO:0006396~RNA processing	35	68.6275	4.64884e-32	3181, 22913, 4670, 6432, 6434, 10492, 1660, 3188, 3187, 3185, 8570, 3183, 10657, 1994, 102724594, 10772, 6426, 6428, 10236, 3192, 220988, 3191, 3190, 8683, 9775, 6202, 3178, 26986, 27316, 11338, 29896, 6634, 10521, 6638, 5725	50	910	16650	12.8077	5.4345e-29	7.76357e-30	6.95998e-30
GOTERM_BP_FAT	GO:1903311~regulation of mRNA metabolic process	17	33.3333	2.86846e-22	3181, 3191, 3190, 8683, 6432, 6434, 9775, 26986, 27316, 8570, 6294, 10657, 11338, 10772, 6428, 5725, 10236	50	133	16650	42.5639	3.35323e-19	4.19154e-20	3.75768e-20
GOTERM_BP_FAT	GO:0043484~regulation of RNA splicing	16	31.3725	8.28623e-22	3181, 3191, 3190, 8683, 6432, 6434, 9775, 27316, 3187, 3185, 10657, 11338, 10772, 6426, 6428, 5725	50	109	16650	48.8807	9.6866e-19	1.07629e-19	9.64885e-20
GOTERM_BP_FAT	GO:0048024~regulation of mRNA splicing, via spliceosome	13	25.4902	9.13778e-19	3181, 3191, 3190, 8683, 6432, 6434, 9775, 27316, 10657, 11338, 10772, 6428, 5725	50	70	16650	61.8429	1.06821e-15	1.06821e-16	9.57639e-17
GOTERM_BP_FAT	GO:0010467~gene expression	46	90.1961	1.81799e-18	3181, 9782, 22913, 4670, 6432, 8359, 6434, 10492, 1660, 3188, 3187, 3185, 8570, 6294, 3183, 10657, 1994, 102724594, 3014, 10772, 6426, 1915, 6428, 4627, 10236, 3192, 220988, 3191, 3190, 8683, 9775, 6202, 3178, 1230, 26986, 27316, 11338, 2335, 29896, 6634, 60, 3609, 3608, 10521, 6638, 5725	50	5306	16650	2.88692	2.12523e-15	1.93203e-16	1.73205e-16
GOTERM_BP_FAT	GO:0050684~regulation of mRNA processing	14	27.451	2.18231e-18	3181, 3191, 3190, 8683, 6432, 6434, 9775, 27316, 6294, 10657, 11338, 10772, 6428, 5725	50	104	16650	44.8269	2.55111e-15	2.12593e-16	1.90588e-16
GOTERM_BP_FAT	GO:0048025~negative regulation of mRNA splicing, via spliceosome	9	17.6471	6.07721e-16	3181, 11338, 3190, 8683, 6432, 6434, 27316, 10772, 5725	50	21	16650	142.714	6.48925e-13	5.46481e-14	4.89916e-14
GOTERM_BP_FAT	GO:1903312~negative regulation of mRNA metabolic process	10	19.6078	8.83518e-16	3181, 11338, 3190, 8683, 6432, 6434, 27316, 26986, 10772, 5725	50	37	16650	90	1.03828e-12	7.37737e-14	6.61376e-14
GOTERM_BP_FAT	GO:0033119~negative regulation of RNA splicing	9	17.6471	6.53273e-15	3181, 11338, 3190, 8683, 6432, 6434, 27316, 10772, 5725	50	27	16650	111	7.65732e-12	5.09118e-13	4.5642e-13
GOTERM_BP_FAT	GO:0016070~RNA metabolic process	41	80.3922	7.21765e-15	3181, 22913, 4670, 6432, 8359, 6434, 10492, 1660, 3188, 3187, 3185, 8570, 6294, 3183, 10657, 1994, 102724594, 3014, 10772, 6426, 1915, 6428, 10236, 3192, 220988, 3191, 3190, 8683, 9775, 6202, 3178, 26986, 27316, 11338, 29896, 6634, 3609, 3608, 10521, 6638, 5725	50	4648	16650	2.93739	8.43603e-12	5.2734e-13	4.72756e-13
GOTERM_BP_FAT	GO:0050686~negative regulation of mRNA processing	9	17.6471	2.3096e-14	3181, 11338, 3190, 8683, 6432, 6434, 27316, 10772, 5725	50	31	16650	96.6774	2.69953e-11	1.58819e-12	1.4238e-12
GOTERM_BP_FAT	GO:0050658~RNA transport	13	25.4902	8.75674e-14	3181, 220988, 8683, 6432, 9775, 3178, 8570, 10657, 11338, 102724594, 10772, 6426, 6428	50	176	16650	24.5966	1.024e-10	5.3877e-12	4.83003e-12
GOTERM_BP_FAT	GO:0050657~nucleic acid transport	13	25.4902	8.75674e-14	3181, 220988, 8683, 6432, 9775, 3178, 8570, 10657, 11338, 102724594, 10772, 6426, 6428	50	176	16650	24.5966	1.024e-10	5.3877e-12	4.83003e-12
GOTERM_BP_FAT	GO:0051236~establishment of RNA localization	13	25.4902	1.07356e-13	3181, 220988, 8683, 6432, 9775, 3178, 8570, 10657, 11338, 102724594, 10772, 6426, 6428	50	179	16650	24.1844	1.25502e-10	6.27495e-12	5.62545e-12
GOTERM_BP_FAT	GO:0051028~mRNA transport	12	23.5294	3.52599e-13	3181, 220988, 11338, 8683, 6432, 102724594, 9775, 3178, 10772, 6426, 8570, 6428	50	146	16650	27.3699	4.12197e-10	1.9628e-11	1.75964e-11
GOTERM_BP_FAT	GO:0015931~nucleobase-containing compound transport	13	25.4902	7.66302e-13	3181, 220988, 8683, 6432, 9775, 3178, 8570, 10657, 11338, 102724594, 10772, 6426, 6428	50	211	16650	20.5166	8.95777e-10	3.89482e-11	3.49167e-11
GOTERM_BP_FAT	GO:0006403~RNA localization	13	25.4902	7.66302e-13	3181, 220988, 8683, 6432, 9775, 3178, 8570, 10657, 11338, 102724594, 10772, 6426, 6428	50	211	16650	20.5166	8.95777e-10	3.89482e-11	3.49167e-11
GOTERM_BP_FAT	GO:0006405~RNA export from nucleus	11	21.5686	2.15185e-12	10657, 3181, 11338, 8683, 6432, 102724594, 9775, 3178, 10772, 6426, 6428	50	123	16650	29.7805	2.51549e-09	1.04813e-10	9.3964e-11
GOTERM_BP_FAT	GO:0010468~regulation of gene expression	37	72.549	5.36704e-12	3181, 9782, 22913, 6432, 8359, 6434, 10492, 1660, 3187, 3185, 8570, 6294, 3183, 10657, 1994, 3014, 10772, 6426, 1915, 6428, 4627, 10236, 3192, 3191, 3190, 8683, 9775, 1230, 26986, 27316, 11338, 2335, 60, 3609, 3608, 10521, 5725	50	4345	16650	2.83567	6.27407e-09	2.50963e-10	2.24987e-10
GOTERM_BP_FAT	GO:0051168~nuclear export	11	21.5686	1.26876e-10	10657, 3181, 11338, 8683, 6432, 102724594, 9775, 3178, 10772, 6426, 6428	50	185	16650	19.8	1.48318e-07	5.70455e-09	5.11409e-09
GOTERM_BP_FAT	GO:0051172~negative regulation of nitrogen compound metabolic process	22	43.1373	3.46529e-10	3181, 3192, 3190, 8683, 6432, 8359, 6434, 9775, 10492, 3178, 26986, 27316, 8570, 3183, 10657, 11338, 1994, 3014, 10772, 3609, 5725, 10236	50	1506	16650	4.86454	4.05093e-07	1.50034e-08	1.34505e-08
GOTERM_BP_FAT	GO:0006406~mRNA export from nucleus	9	17.6471	6.43399e-10	3181, 11338, 8683, 6432, 102724594, 9775, 10772, 6426, 6428	50	104	16650	28.8173	7.52134e-07	2.59356e-08	2.32511e-08
GOTERM_BP_FAT	GO:0071427~mRNA-containing ribonucleoprotein complex export from nucleus	9	17.6471	6.43399e-10	3181, 11338, 8683, 6432, 102724594, 9775, 10772, 6426, 6428	50	104	16650	28.8173	7.52134e-07	2.59356e-08	2.32511e-08
GOTERM_BP_FAT	GO:0006369~termination of RNA polymerase II transcription	8	15.6863	6.69218e-10	11338, 8683, 6432, 102724594, 9775, 6634, 6426, 6428	50	64	16650	41.625	7.82316e-07	2.60772e-08	2.3378e-08
GOTERM_BP_FAT	GO:0071426~ribonucleoprotein complex export from nucleus	9	17.6471	1.7719e-09	3181, 11338, 8683, 6432, 102724594, 9775, 10772, 6426, 6428	50	118	16650	25.3983	2.07135e-06	6.68177e-08	5.99015e-08
GOTERM_BP_FAT	GO:0071166~ribonucleoprotein complex localization	9	17.6471	2.80542e-09	3181, 11338, 8683, 6432, 102724594, 9775, 10772, 6426, 6428	50	125	16650	23.976	3.27953e-06	1.02486e-07	9.18776e-08
GOTERM_BP_FAT	GO:0031124~mRNA 3'-end processing	8	15.6863	5.98246e-09	11338, 8683, 6432, 102724594, 9775, 26986, 6426, 6428	50	87	16650	30.6207	6.99347e-06	2.11924e-07	1.89988e-07
GOTERM_BP_FAT	GO:0010608~posttranscriptional regulation of gene expression	13	25.4902	8.34166e-09	3181, 3192, 9782, 9775, 10492, 1660, 26986, 8570, 3183, 10657, 1994, 3609, 10236	50	472	16650	9.17161	9.75136e-06	2.86806e-07	2.57119e-07
GOTERM_BP_FAT	GO:0010629~negative regulation of gene expression	20	39.2157	1.41047e-08	3181, 3190, 8683, 6432, 8359, 6434, 9775, 10492, 26986, 1230, 27316, 8570, 10657, 11338, 1994, 3014, 10772, 3609, 5725, 10236	50	1485	16650	4.48485	1.64883e-05	4.71098e-07	4.22336e-07
GOTERM_BP_FAT	GO:0006353~DNA-templated transcription, termination	8	15.6863	1.95792e-08	11338, 8683, 6432, 102724594, 9775, 6634, 6426, 6428	50	103	16650	25.8641	2.28878e-05	6.35779e-07	5.69972e-07
GOTERM_BP_FAT	GO:0031123~RNA 3'-end processing	8	15.6863	4.21603e-08	11338, 8683, 6432, 102724594, 9775, 26986, 6426, 6428	50	115	16650	23.1652	4.92841e-05	1.33204e-06	1.19416e-06
GOTERM_BP_FAT	GO:0048255~mRNA stabilization	6	11.7647	6.30003e-08	3192, 1994, 10492, 1660, 26986, 3183	50	36	16650	55.5	7.36446e-05	1.93809e-06	1.73748e-06
GOTERM_BP_FAT	GO:0051171~regulation of nitrogen compound metabolic process	32	62.7451	6.78068e-08	3181, 22913, 6432, 8359, 6434, 10492, 3187, 3185, 8570, 6294, 3183, 10657, 1994, 3014, 10772, 6426, 1915, 6428, 10236, 3192, 3191, 3190, 8683, 9775, 3178, 26986, 27316, 11338, 3609, 3608, 10521, 5725	50	4404	16650	2.41962	7.92631e-05	2.03247e-06	1.82209e-06
GOTERM_BP_FAT	GO:0043489~RNA stabilization	6	11.7647	7.26837e-08	3192, 1994, 10492, 1660, 26986, 3183	50	37	16650	54	8.49636e-05	2.12418e-06	1.90431e-06
GOTERM_BP_FAT	GO:0006913~nucleocytoplasmic transport	12	23.5294	8.00839e-08	10657, 3181, 11338, 8683, 6432, 102724594, 9775, 6634, 3178, 10772, 6426, 6428	50	465	16650	8.59355	9.36137e-05	2.28337e-06	2.04702e-06
GOTERM_BP_FAT	GO:0051169~nuclear transport	12	23.5294	9.51705e-08	10657, 3181, 11338, 8683, 6432, 102724594, 9775, 6634, 3178, 10772, 6426, 6428	50	473	16650	8.4482	0.000111248	2.64891e-06	2.37473e-06
GOTERM_BP_FAT	GO:0010605~negative regulation of macromolecule metabolic process	23	45.098	1.55718e-07	3181, 3192, 3190, 8683, 6432, 8359, 6434, 9775, 10492, 3178, 26986, 1230, 27316, 8570, 3183, 10657, 11338, 1994, 3014, 10772, 3609, 5725, 10236	50	2326	16650	3.29278	0.000182018	4.23335e-06	3.79517e-06
GOTERM_BP_FAT	GO:0043488~regulation of mRNA stability	8	15.6863	2.07834e-07	3192, 1994, 10492, 1660, 26986, 8570, 3183, 10236	50	145	16650	18.3724	0.000242929	5.52178e-06	4.95023e-06
GOTERM_BP_FAT	GO:0019219~regulation of nucleobase-containing compound metabolic process	30	58.8235	2.75406e-07	3181, 22913, 6432, 8359, 6434, 3187, 3185, 8570, 6294, 3183, 10657, 3014, 10772, 6426, 1915, 6428, 10236, 3192, 3191, 3190, 8683, 9775, 3178, 26986, 27316, 11338, 3609, 3608, 10521, 5725	50	4104	16650	2.43421	0.000321897	7.15442e-06	6.41389e-06
GOTERM_BP_FAT	GO:0043487~regulation of RNA stability	8	15.6863	2.86612e-07	3192, 1994, 10492, 1660, 26986, 8570, 3183, 10236	50	152	16650	17.5263	0.000334993	7.28367e-06	6.52976e-06
GOTERM_BP_FAT	GO:1903313~positive regulation of mRNA metabolic process	6	11.7647	3.79791e-07	6434, 9775, 27316, 26986, 8570, 10236	50	51	16650	39.1765	0.000443878	9.4463e-06	8.46854e-06
GOTERM_BP_FAT	GO:0009892~negative regulation of metabolic process	23	45.098	6.5585e-07	3181, 3192, 3190, 8683, 6432, 8359, 6434, 9775, 10492, 3178, 26986, 1230, 27316, 8570, 3183, 10657, 11338, 1994, 3014, 10772, 3609, 5725, 10236	50	2522	16650	3.03688	0.000766395	1.59727e-05	1.43194e-05
GOTERM_BP_FAT	GO:0031324~negative regulation of cellular metabolic process	22	43.1373	8.86847e-07	3181, 3192, 3190, 8683, 6432, 8359, 6434, 9775, 10492, 3178, 26986, 27316, 8570, 3183, 10657, 11338, 1994, 3014, 10772, 3609, 5725, 10236	50	2345	16650	3.12409	0.00103619	2.0741e-05	1.85942e-05
GOTERM_BP_FAT	GO:0071705~nitrogen compound transport	13	25.4902	8.87126e-07	3181, 220988, 8683, 6432, 9775, 3178, 8570, 10657, 11338, 102724594, 10772, 6426, 6428	50	725	16650	5.97103	0.00103651	2.0741e-05	1.85942e-05
GOTERM_BP_FAT	GO:0045934~negative regulation of nucleobase-containing compound metabolic process	17	33.3333	1.00344e-06	3181, 3192, 3190, 8683, 6432, 8359, 6434, 3178, 26986, 27316, 3183, 10657, 11338, 3014, 10772, 3609, 5725	50	1371	16650	4.1291	0.00117234	2.30005e-05	2.06197e-05
GOTERM_BP_FAT	GO:0033120~positive regulation of RNA splicing	5	9.80392	1.28665e-06	11338, 6434, 9775, 27316, 6426	50	28	16650	59.4643	0.00150297	2.89249e-05	2.5931e-05
GOTERM_BP_FAT	GO:0034645~cellular macromolecule biosynthetic process	32	62.7451	1.58717e-06	3181, 22913, 6432, 8359, 10492, 8570, 6294, 3183, 10657, 1994, 102724594, 3014, 10772, 6426, 1915, 6428, 10236, 3192, 3190, 8683, 5034, 9775, 6202, 3178, 26986, 27316, 11338, 6634, 3609, 3608, 10521, 5725	50	5012	16650	2.1261	0.00185369	3.50076e-05	3.13841e-05
GOTERM_BP_FAT	GO:0006412~translation	12	23.5294	1.93927e-06	10657, 3181, 1994, 9775, 6202, 10492, 26986, 3609, 1915, 8570, 5725, 10236	50	641	16650	6.23401	0.00226445	4.19817e-05	3.76363e-05
GOTERM_BP_FAT	GO:0043043~peptide biosynthetic process	12	23.5294	2.84961e-06	10657, 3181, 1994, 9775, 6202, 10492, 26986, 3609, 1915, 8570, 5725, 10236	50	667	16650	5.991	0.00332565	6.05671e-05	5.4298e-05
GOTERM_BP_FAT	GO:0051252~regulation of RNA metabolic process	27	52.9412	3.2845e-06	3181, 22913, 6432, 8359, 6434, 3187, 3185, 8570, 6294, 10657, 3014, 10772, 6426, 1915, 6428, 10236, 3191, 3190, 8683, 9775, 26986, 27316, 11338, 3609, 3608, 10521, 5725	50	3762	16650	2.38995	0.00383222	6.7622e-05	6.06226e-05
GOTERM_BP_FAT	GO:0010628~positive regulation of gene expression	18	35.2941	3.29722e-06	3192, 3190, 8359, 6434, 9775, 26986, 27316, 6294, 10657, 11338, 1994, 2335, 60, 3609, 6426, 3608, 10521, 4627	50	1692	16650	3.54255	0.00384704	6.7622e-05	6.06226e-05
GOTERM_BP_FAT	GO:0017148~negative regulation of translation	7	13.7255	4.37276e-06	3181, 1994, 9775, 10492, 3609, 8570, 10236	50	147	16650	15.8571	0.00509873	8.81337e-05	7.90113e-05
GOTERM_BP_FAT	GO:0010604~positive regulation of macromolecule metabolic process	23	45.098	5.58191e-06	3192, 3190, 8359, 6434, 9775, 3178, 26986, 1230, 27316, 8570, 6294, 10657, 11338, 1994, 2335, 3014, 60, 3609, 6426, 3608, 10521, 4627, 10236	50	2856	16650	2.68172	0.00650403	0.000110598	9.91499e-05
GOTERM_BP_FAT	GO:0034249~negative regulation of cellular amide metabolic process	7	13.7255	5.9358e-06	3181, 1994, 9775, 10492, 3609, 8570, 10236	50	155	16650	15.0387	0.00691495	0.000115649	0.000103679
GOTERM_BP_FAT	GO:0006417~regulation of translation	9	17.6471	6.4552e-06	10657, 3181, 1994, 9775, 10492, 26986, 3609, 8570, 10236	50	343	16650	8.73761	0.00751775	0.000123707	0.000110902
GOTERM_BP_FAT	GO:0043604~amide biosynthetic process	12	23.5294	7.3102e-06	10657, 3181, 1994, 9775, 6202, 10492, 26986, 3609, 1915, 8570, 5725, 10236	50	736	16650	5.42935	0.00850925	0.000137833	0.000123566
GOTERM_BP_FAT	GO:0034248~regulation of cellular amide metabolic process	9	17.6471	1.21267e-05	10657, 3181, 1994, 9775, 10492, 26986, 3609, 8570, 10236	50	374	16650	8.01337	0.0140762	0.000225018	0.000201727
GOTERM_BP_FAT	GO:0009893~positive regulation of metabolic process	23	45.098	1.68425e-05	3192, 3190, 8359, 6434, 9775, 3178, 26986, 1230, 27316, 8570, 6294, 10657, 11338, 1994, 2335, 3014, 60, 3609, 6426, 3608, 10521, 4627, 10236	50	3052	16650	2.5095	0.0194965	0.000307639	0.000275796
GOTERM_BP_FAT	GO:0006518~peptide metabolic process	12	23.5294	1.97222e-05	10657, 3181, 1994, 9775, 6202, 10492, 26986, 3609, 1915, 8570, 5725, 10236	50	818	16650	4.88509	0.0227917	0.000354696	0.000317983
GOTERM_BP_FAT	GO:0000245~spliceosomal complex assembly	5	9.80392	2.1725e-05	8683, 6634, 27316, 10772, 6426	50	56	16650	29.7321	0.025077	0.000384796	0.000344967
GOTERM_BP_FAT	GO:0051173~positive regulation of nitrogen compound metabolic process	17	33.3333	2.6649e-05	3190, 6434, 9775, 3178, 26986, 27316, 8570, 6294, 10657, 11338, 1994, 3014, 3609, 6426, 3608, 10521, 10236	50	1767	16650	3.20374	0.0306729	0.000464966	0.000416839
GOTERM_BP_FAT	GO:0051253~negative regulation of RNA metabolic process	14	27.451	4.24772e-05	3181, 3190, 8683, 6432, 8359, 6434, 26986, 27316, 10657, 11338, 3014, 10772, 3609, 5725	50	1240	16650	3.75968	0.0484442	0.000730234	0.000654649
GOTERM_BP_FAT	GO:0034654~nucleobase-containing compound biosynthetic process	27	52.9412	5.45418e-05	3181, 22913, 6432, 8359, 8570, 6294, 3183, 10657, 498, 102724594, 3014, 10772, 6426, 1915, 6428, 3192, 3190, 8683, 9775, 6202, 3178, 27316, 11338, 6634, 3609, 3608, 10521	50	4357	16650	2.06358	0.0617709	0.000924048	0.000828403
GOTERM_BP_FAT	GO:0018130~heterocycle biosynthetic process	27	52.9412	6.84097e-05	3181, 22913, 6432, 8359, 8570, 6294, 3183, 10657, 498, 102724594, 3014, 10772, 6426, 1915, 6428, 3192, 3190, 8683, 9775, 6202, 3178, 27316, 11338, 6634, 3609, 3608, 10521	50	4411	16650	2.03831	0.0768593	0.00114244	0.00102419
GOTERM_BP_FAT	GO:0019438~aromatic compound biosynthetic process	27	52.9412	7.21979e-05	3181, 22913, 6432, 8359, 8570, 6294, 3183, 10657, 498, 102724594, 3014, 10772, 6426, 1915, 6428, 3192, 3190, 8683, 9775, 6202, 3178, 27316, 11338, 6634, 3609, 3608, 10521	50	4424	16650	2.03232	0.0809387	0.00118872	0.00106568
GOTERM_BP_FAT	GO:0006376~mRNA splice site selection	4	7.84314	8.29355e-05	8683, 27316, 10772, 6426	50	29	16650	45.931	0.0924037	0.00134655	0.00120717
GOTERM_BP_FAT	GO:0070934~CRD-mediated mRNA stabilization	3	5.88235	8.43686e-05	3192, 10492, 1660	50	5	16650	199.8	0.0939231	0.00135105	0.00121121
GOTERM_BP_FAT	GO:0043603~cellular amide metabolic process	12	23.5294	0.000116235	10657, 3181, 1994, 9775, 6202, 10492, 26986, 3609, 1915, 8570, 5725, 10236	50	994	16650	4.02012	0.127058	0.0018362	0.00164614
GOTERM_BP_FAT	GO:0000381~regulation of alternative mRNA splicing, via spliceosome	4	7.84314	0.000187941	3191, 6434, 27316, 5725	50	38	16650	35.0526	0.19726	0.00292938	0.00262616
GOTERM_BP_FAT	GO:0045935~positive regulation of nucleobase-containing compound metabolic process	15	29.4118	0.000210629	3190, 6434, 9775, 3178, 26986, 27316, 8570, 6294, 11338, 3014, 3609, 6426, 3608, 10521, 10236	50	1658	16650	3.01267	0.218274	0.0032398	0.00290446
GOTERM_BP_FAT	GO:0008543~fibroblast growth factor receptor signaling pathway	5	9.80392	0.000219151	4670, 3178, 3187, 3185, 5725	50	101	16650	16.4851	0.226025	0.00332711	0.00298273
GOTERM_BP_FAT	GO:0031325~positive regulation of cellular metabolic process	20	39.2157	0.000243768	3190, 6434, 9775, 3178, 26986, 1230, 27316, 8570, 6294, 10657, 11338, 1994, 2335, 3014, 3609, 6426, 3608, 10521, 4627, 10236	50	2839	16650	2.3459	0.247985	0.00365339	0.00327524
GOTERM_BP_FAT	GO:2000113~negative regulation of cellular macromolecule biosynthetic process	13	25.4902	0.000352386	3181, 3192, 8359, 9775, 10492, 3178, 8570, 3183, 10657, 1994, 3014, 3609, 10236	50	1324	16650	3.26964	0.337683	0.00521442	0.00467469
GOTERM_BP_FAT	GO:1901566~organonitrogen compound biosynthetic process	13	25.4902	0.000497429	3181, 9775, 6202, 10492, 26986, 8570, 10657, 498, 1994, 3609, 1915, 5725, 10236	50	1375	16650	3.14836	0.441019	0.00726868	0.00651632
GOTERM_BP_FAT	GO:0046907~intracellular transport	14	27.451	0.000528726	3181, 8683, 6432, 9775, 6202, 3178, 10657, 11338, 498, 102724594, 6634, 10772, 6426, 6428	50	1594	16650	2.92472	0.46111	0.00763063	0.0068408
GOTERM_BP_FAT	GO:0032211~negative regulation of telomere maintenance via telomerase	3	5.88235	0.000549546	3192, 3178, 3183	50	12	16650	83.25	0.474075	0.00783439	0.00702347
GOTERM_BP_FAT	GO:0044344~cellular response to fibroblast growth factor stimulus	5	9.80392	0.00057276	4670, 3178, 3187, 3185, 5725	50	130	16650	12.8077	0.488163	0.00806695	0.00723196
GOTERM_BP_FAT	GO:0051254~positive regulation of RNA metabolic process	13	25.4902	0.000644174	3190, 6434, 9775, 26986, 27316, 8570, 6294, 11338, 3609, 6426, 3608, 10521, 10236	50	1415	16650	3.05936	0.529181	0.00896475	0.00803683
GOTERM_BP_FAT	GO:0010558~negative regulation of macromolecule biosynthetic process	13	25.4902	0.000656521	3181, 3192, 8359, 9775, 10492, 3178, 8570, 3183, 10657, 1994, 3014, 3609, 10236	50	1418	16650	3.05289	0.535933	0.0090291	0.00809452
GOTERM_BP_FAT	GO:0071774~response to fibroblast growth factor	5	9.80392	0.00067865	4670, 3178, 3187, 3185, 5725	50	136	16650	12.2426	0.547791	0.0092249	0.00827006
GOTERM_BP_FAT	GO:0000380~alternative mRNA splicing, via spliceosome	3	5.88235	0.000754864	4670, 6426, 5725	50	14	16650	71.3571	0.586364	0.0101429	0.00909307
GOTERM_BP_FAT	GO:0032774~RNA biosynthetic process	23	45.098	0.000764952	3181, 3190, 22913, 8683, 6432, 8359, 9775, 6202, 27316, 8570, 6294, 10657, 11338, 102724594, 3014, 6634, 10772, 3609, 6426, 1915, 3608, 10521, 6428	50	3905	16650	1.96133	0.591217	0.0101617	0.00910988
GOTERM_BP_FAT	GO:0048026~positive regulation of mRNA splicing, via spliceosome	3	5.88235	0.000869361	6434, 9775, 27316	50	15	16650	66.6	0.638222	0.0114189	0.010237
GOTERM_BP_FAT	GO:0031327~negative regulation of cellular biosynthetic process	13	25.4902	0.000960448	3181, 3192, 8359, 9775, 10492, 3178, 8570, 3183, 10657, 1994, 3014, 3609, 10236	50	1480	16650	2.925	0.674796	0.0124752	0.0111839
GOTERM_BP_FAT	GO:1904357~negative regulation of telomere maintenance via telomere lengthening	3	5.88235	0.000991691	3192, 3178, 3183	50	16	16650	62.4375	0.68647	0.0127394	0.0114208
GOTERM_BP_FAT	GO:0009890~negative regulation of biosynthetic process	13	25.4902	0.00110632	3181, 3192, 8359, 9775, 10492, 3178, 8570, 3183, 10657, 1994, 3014, 3609, 10236	50	1504	16650	2.87832	0.725828	0.0140574	0.0126024
GOTERM_BP_FAT	GO:0097659~nucleic acid-templated transcription	22	43.1373	0.00128805	3181, 3190, 22913, 8683, 6432, 8359, 9775, 27316, 8570, 6294, 10657, 11338, 102724594, 3014, 6634, 10772, 3609, 6426, 1915, 3608, 10521, 6428	50	3771	16650	1.94272	0.778361	0.0161907	0.0145148
GOTERM_BP_FAT	GO:0051649~establishment of localization in cell	15	29.4118	0.00144205	3181, 8683, 6432, 9775, 6202, 3178, 10657, 11338, 498, 102724594, 6634, 10772, 6426, 6428, 4627	50	2004	16650	2.49251	0.814922	0.0179336	0.0160774
GOTERM_BP_FAT	GO:0006351~transcription, DNA-templated	21	41.1765	0.00190294	3181, 3190, 22913, 8683, 6432, 8359, 9775, 27316, 8570, 6294, 10657, 11338, 102724594, 3014, 6634, 3609, 6426, 1915, 3608, 10521, 6428	50	3605	16650	1.93981	0.892112	0.0234162	0.0209925
GOTERM_BP_FAT	GO:0033036~macromolecule localization	18	35.2941	0.00198619	3181, 220988, 3190, 8683, 6432, 9775, 6202, 3178, 1660, 8570, 10657, 11338, 2335, 102724594, 10772, 6426, 6428, 4627	50	2817	16650	2.1278	0.902134	0.024186	0.0216825
GOTERM_BP_FAT	GO:0050685~positive regulation of mRNA processing	3	5.88235	0.00243769	6434, 9775, 27316	50	25	16650	39.96	0.942337	0.0293779	0.0263371
GOTERM_BP_FAT	GO:0001649~osteoblast differentiation	5	9.80392	0.00256119	3192, 10492, 1660, 27316, 3183	50	195	16650	8.53846	0.950107	0.0305513	0.027389
GOTERM_BP_FAT	GO:0032205~negative regulation of telomere maintenance	3	5.88235	0.00263588	3192, 3178, 3183	50	26	16650	38.4231	0.954289	0.0308134	0.027624
GOTERM_BP_FAT	GO:0061014~positive regulation of mRNA catabolic process	3	5.88235	0.00263588	26986, 8570, 10236	50	26	16650	38.4231	0.954289	0.0308134	0.027624
GOTERM_BP_FAT	GO:0022613~ribonucleoprotein complex biogenesis	7	13.7255	0.00272146	8683, 9775, 6202, 6634, 27316, 10772, 6426	50	480	16650	4.85625	0.958652	0.0313106	0.0280698
GOTERM_BP_FAT	GO:2000112~regulation of cellular macromolecule biosynthetic process	22	43.1373	0.00273198	3181, 3192, 3190, 22913, 8359, 9775, 10492, 3178, 26986, 27316, 8570, 3183, 6294, 10657, 1994, 3014, 10772, 3609, 1915, 3608, 10521, 10236	50	3991	16650	1.83563	0.959159	0.0313106	0.0280698
GOTERM_BP_FAT	GO:0045727~positive regulation of translation	4	7.84314	0.00317013	10657, 1994, 9775, 26986	50	100	16650	13.32	0.975566	0.0359795	0.0322553
GOTERM_BP_FAT	GO:0061013~regulation of mRNA catabolic process	3	5.88235	0.00327436	26986, 8570, 10236	50	29	16650	34.4483	0.978377	0.0367309	0.0329289
GOTERM_BP_FAT	GO:0071310~cellular response to organic substance	15	29.4118	0.00329918	3181, 3192, 4670, 9775, 10492, 3178, 1230, 27316, 3187, 3185, 8570, 6294, 1915, 10521, 5725	50	2186	16650	2.285	0.978998	0.0367309	0.0329289
GOTERM_BP_FAT	GO:0022618~ribonucleoprotein complex assembly	5	9.80392	0.00345855	8683, 6634, 27316, 10772, 6426	50	212	16650	7.85377	0.982578	0.0381419	0.0341939
GOTERM_BP_FAT	GO:0060249~anatomical structure homeostasis	6	11.7647	0.00365127	3192, 8359, 3178, 71, 60, 3183	50	352	16650	5.67614	0.986104	0.0398909	0.0357619
GOTERM_BP_FAT	GO:0010556~regulation of macromolecule biosynthetic process	22	43.1373	0.00394665	3181, 3192, 3190, 22913, 8359, 9775, 10492, 3178, 26986, 27316, 8570, 3183, 6294, 10657, 1994, 3014, 10772, 3609, 1915, 3608, 10521, 10236	50	4107	16650	1.78378	0.990174	0.0425769	0.0381698
GOTERM_BP_FAT	GO:0001503~ossification	6	11.7647	0.00396995	3192, 10492, 1660, 27316, 1230, 3183	50	359	16650	5.56546	0.990439	0.0425769	0.0381698
GOTERM_BP_FAT	GO:0006402~mRNA catabolic process	5	9.80392	0.00401095	9775, 6202, 26986, 8570, 10236	50	221	16650	7.53394	0.990889	0.0426255	0.0382134
GOTERM_BP_FAT	GO:0071826~ribonucleoprotein complex subunit organization	5	9.80392	0.00414136	8683, 6634, 27316, 10772, 6426	50	223	16650	7.46637	0.992182	0.0436149	0.0391004
GOTERM_BP_FAT	GO:2000279~negative regulation of DNA biosynthetic process	3	5.88235	0.00422648	3192, 3178, 3183	50	33	16650	30.2727	0.992925	0.0441139	0.0395478
GOTERM_BP_FAT	GO:0009719~response to endogenous stimulus	12	23.5294	0.00459124	3192, 8683, 4670, 9775, 3178, 3187, 1915, 3185, 10521, 6638, 5725, 6294	50	1548	16650	2.5814	0.99539	0.047497	0.0425807
GOTERM_BP_FAT	GO:0051641~cellular localization	16	31.3725	0.00499241	3181, 8683, 6432, 9775, 6202, 3178, 1660, 10657, 11338, 498, 102724594, 6634, 10772, 6426, 6428, 4627	50	2541	16650	2.09681	0.997122	0.0511941	0.0458951
GOTERM_BP_FAT	GO:0034250~positive regulation of cellular amide metabolic process	4	7.84314	0.00504298	10657, 1994, 9775, 26986	50	118	16650	11.2881	0.997288	0.051263	0.0459569
GOTERM_BP_FAT	GO:0010033~response to organic substance	17	33.3333	0.00537604	3181, 3192, 8683, 4670, 9775, 10492, 3178, 1230, 27316, 3187, 3185, 8570, 6294, 1915, 6638, 10521, 5725	50	2822	16650	2.00602	0.998167	0.0541775	0.0485697
GOTERM_BP_FAT	GO:0006366~transcription from RNA polymerase II promoter	13	25.4902	0.00549442	3181, 3190, 8683, 6432, 9775, 27316, 6294, 11338, 102724594, 6634, 6426, 10521, 6428	50	1820	16650	2.37857	0.998405	0.0548973	0.049215
GOTERM_BP_FAT	GO:0006401~RNA catabolic process	5	9.80392	0.00610627	9775, 6202, 26986, 8570, 10236	50	249	16650	6.68675	0.999223	0.0604935	0.0542319
GOTERM_BP_FAT	GO:0016458~gene silencing	5	9.80392	0.00645522	3181, 1994, 8359, 3014, 26986	50	253	16650	6.58103	0.999485	0.0634131	0.0568493
GOTERM_BP_FAT	GO:0016032~viral process	9	17.6471	0.00674593	3190, 5034, 3014, 6202, 10492, 3178, 26986, 3609, 5725	50	966	16650	3.10248	0.999634	0.0657166	0.0589145
GOTERM_BP_FAT	GO:0071495~cellular response to endogenous stimulus	10	19.6078	0.0070208	3192, 4670, 9775, 3178, 3187, 1915, 3185, 10521, 5725, 6294	50	1185	16650	2.81013	0.999735	0.0674351	0.0604551
GOTERM_BP_FAT	GO:0044764~multi-organism cellular process	9	17.6471	0.00703771	3190, 5034, 3014, 6202, 10492, 3178, 26986, 3609, 5725	50	973	16650	3.08016	0.99974	0.0674351	0.0604551
GOTERM_BP_FAT	GO:0000723~telomere maintenance	4	7.84314	0.00716879	3192, 8359, 3178, 3183	50	134	16650	9.9403	0.999777	0.0681327	0.0610804
GOTERM_BP_FAT	GO:0070887~cellular response to chemical stimulus	16	31.3725	0.00736334	3181, 3192, 4670, 5034, 9775, 10492, 3178, 1230, 27316, 3187, 3185, 8570, 6294, 1915, 10521, 5725	50	2648	16650	2.01208	0.999823	0.069066	0.0619172
GOTERM_BP_FAT	GO:0040029~regulation of gene expression, epigenetic	5	9.80392	0.00738516	3181, 1994, 8359, 3014, 60	50	263	16650	6.3308	0.999828	0.069066	0.0619172
GOTERM_BP_FAT	GO:0032210~regulation of telomere maintenance via telomerase	3	5.88235	0.00774875	3192, 3178, 3183	50	45	16650	22.2	0.999888	0.0718912	0.0644499
GOTERM_BP_FAT	GO:0044419~interspecies interaction between organisms	9	17.6471	0.00815912	3190, 5034, 3014, 6202, 10492, 3178, 26986, 3609, 5725	50	998	16650	3.00301	0.999931	0.0745158	0.0668028
GOTERM_BP_FAT	GO:0044403~symbiosis, encompassing mutualism through parasitism	9	17.6471	0.00815912	3190, 5034, 3014, 6202, 10492, 3178, 26986, 3609, 5725	50	998	16650	3.00301	0.999931	0.0745158	0.0668028
GOTERM_BP_FAT	GO:0071363~cellular response to growth factor stimulus	7	13.7255	0.00865382	4670, 9775, 3178, 3187, 1915, 3185, 5725	50	610	16650	3.82131	0.999961	0.078421	0.0703039
GOTERM_BP_FAT	GO:0032200~telomere organization	4	7.84314	0.00923414	3192, 8359, 3178, 3183	50	147	16650	9.06122	0.99998	0.0830362	0.0744414
GOTERM_BP_FAT	GO:1904356~regulation of telomere maintenance via telomere lengthening	3	5.88235	0.00949899	3192, 3178, 3183	50	50	16650	19.98	0.999986	0.0847658	0.0759919
GOTERM_BP_FAT	GO:0070527~platelet aggregation	3	5.88235	0.00986827	71, 60, 4627	50	51	16650	19.5882	0.999991	0.087394	0.0783481
GOTERM_BP_FAT	GO:0070848~response to growth factor	7	13.7255	0.010354	4670, 9775, 3178, 3187, 1915, 3185, 5725	50	634	16650	3.67666	0.999995	0.0910063	0.0815865
GOTERM_BP_FAT	GO:0007004~telomere maintenance via telomerase	3	5.88235	0.0106257	3192, 3178, 3183	50	53	16650	18.8491	0.999996	0.0926977	0.0831029
GOTERM_BP_FAT	GO:0031047~gene silencing by RNA	4	7.84314	0.0114198	3181, 1994, 8359, 26986	50	159	16650	8.37736	0.999999	0.0984176	0.0882307
GOTERM_BP_FAT	GO:0007169~transmembrane receptor protein tyrosine kinase signaling pathway	7	13.7255	0.0114498	4670, 3178, 3187, 71, 60, 3185, 5725	50	648	16650	3.59722	0.999999	0.0984176	0.0882307
GOTERM_BP_FAT	GO:0010833~telomere maintenance via telomere lengthening	3	5.88235	0.0139023	3192, 3178, 3183	50	61	16650	16.377	1	0.118626	0.106347
GOTERM_BP_FAT	GO:0006278~RNA-dependent DNA biosynthetic process	3	5.88235	0.01523	3192, 3178, 3183	50	64	16650	15.6094	1	0.129013	0.115659
GOTERM_BP_FAT	GO:0010557~positive regulation of macromolecule biosynthetic process	11	21.5686	0.0163496	10657, 3190, 1994, 9775, 3178, 27316, 26986, 3609, 3608, 10521, 6294	50	1597	16650	2.29368	1	0.137501	0.123269
GOTERM_BP_FAT	GO:0032204~regulation of telomere maintenance	3	5.88235	0.0170817	3192, 3178, 3183	50	68	16650	14.6912	1	0.142632	0.127868
GOTERM_BP_FAT	GO:0006413~translational initiation	4	7.84314	0.0180963	10657, 6202, 26986, 5725	50	189	16650	7.04762	1	0.150032	0.134503
GOTERM_BP_FAT	GO:0034109~homotypic cell-cell adhesion	3	5.88235	0.0210555	71, 60, 4627	50	76	16650	13.1447	1	0.173337	0.155395
GOTERM_BP_FAT	GO:0051276~chromosome organization	9	17.6471	0.0212239	3192, 85236, 8359, 3014, 3178, 1660, 60, 6294, 3183	50	1184	16650	2.53125	1	0.173502	0.155543
GOTERM_BP_FAT	GO:0043044~ATP-dependent chromatin remodeling	3	5.88235	0.023173	8359, 60, 3183	50	80	16650	12.4875	1	0.18812	0.168648
GOTERM_BP_FAT	GO:0034655~nucleobase-containing compound catabolic process	5	9.80392	0.0252637	9775, 6202, 26986, 8570, 10236	50	380	16650	4.38158	1	0.203677	0.182595
GOTERM_BP_FAT	GO:0034622~cellular macromolecular complex assembly	8	15.6863	0.0266216	8683, 85236, 8359, 3014, 6634, 27316, 10772, 6426	50	1004	16650	2.65339	1	0.213155	0.191092
GOTERM_BP_FAT	GO:0031328~positive regulation of cellular biosynthetic process	11	21.5686	0.0269765	10657, 3190, 1994, 9775, 3178, 27316, 26986, 3609, 3608, 10521, 6294	50	1729	16650	2.11857	1	0.214527	0.192322
GOTERM_BP_FAT	GO:0009891~positive regulation of biosynthetic process	11	21.5686	0.0300729	10657, 3190, 1994, 9775, 3178, 27316, 26986, 3609, 3608, 10521, 6294	50	1760	16650	2.08125	1	0.237535	0.212949
GOTERM_BP_FAT	GO:2000278~regulation of DNA biosynthetic process	3	5.88235	0.030625	3192, 3178, 3183	50	93	16650	10.7419	1	0.240273	0.215403
GOTERM_BP_FAT	GO:0046700~heterocycle catabolic process	5	9.80392	0.0324119	9775, 6202, 26986, 8570, 10236	50	411	16650	4.05109	1	0.252597	0.226451
GOTERM_BP_FAT	GO:0044270~cellular nitrogen compound catabolic process	5	9.80392	0.0341753	9775, 6202, 26986, 8570, 10236	50	418	16650	3.98325	1	0.264576	0.23719
GOTERM_BP_FAT	GO:0019439~aromatic compound catabolic process	5	9.80392	0.0354688	9775, 6202, 26986, 8570, 10236	50	423	16650	3.93617	1	0.272783	0.244548
GOTERM_BP_FAT	GO:2001251~negative regulation of chromosome organization	3	5.88235	0.0409091	3192, 3178, 3183	50	109	16650	9.16514	1	0.312567	0.280214
GOTERM_BP_FAT	GO:1901361~organic cyclic compound catabolic process	5	9.80392	0.041498	9775, 6202, 26986, 8570, 10236	50	445	16650	3.74157	1	0.315008	0.282402
GOTERM_BP_FAT	GO:0019058~viral life cycle	5	9.80392	0.0444211	5034, 6202, 26986, 3609, 5725	50	455	16650	3.65934	1	0.335021	0.300344
GOTERM_BP_FAT	GO:0051053~negative regulation of DNA metabolic process	3	5.88235	0.0457639	3192, 3178, 3183	50	116	16650	8.61207	1	0.342936	0.307439
GOTERM_BP_FAT	GO:0070935~3'-UTR-mediated mRNA stabilization	2	3.92157	0.0488922	1994, 3183	50	17	16650	39.1765	1	0.364045	0.326364
GOTERM_BP_FAT	GO:0000184~nuclear-transcribed mRNA catabolic process, nonsense-mediated decay	3	5.88235	0.0508204	9775, 6202, 26986	50	123	16650	8.12195	1	0.374398	0.335645
GOTERM_BP_FAT	GO:0071103~DNA conformation change	4	7.84314	0.0509233	85236, 8359, 3014, 1660	50	284	16650	4.69014	1	0.374398	0.335645
GOTERM_BP_FAT	GO:0061157~mRNA destabilization	2	3.92157	0.0516942	8570, 10236	50	18	16650	37	1	0.37769	0.338597
GOTERM_BP_FAT	GO:0051246~regulation of protein metabolic process	13	25.4902	0.056747	3181, 3190, 9775, 10492, 26986, 1230, 8570, 10657, 1994, 2335, 3609, 4627, 10236	50	2512	16650	1.72333	1	0.412032	0.369384
GOTERM_BP_FAT	GO:0050779~RNA destabilization	2	3.92157	0.0572738	8570, 10236	50	20	16650	33.3	1	0.41329	0.370512
GOTERM_BP_FAT	GO:0007167~enzyme linked receptor protein signaling pathway	7	13.7255	0.059817	4670, 3178, 3187, 71, 60, 3185, 5725	50	954	16650	2.4434	1	0.428995	0.384591
GOTERM_BP_FAT	GO:0032269~negative regulation of cellular protein metabolic process	7	13.7255	0.0696035	3181, 1994, 9775, 10492, 3609, 8570, 10236	50	992	16650	2.3498	1	0.496137	0.444783
GOTERM_BP_FAT	GO:0006334~nucleosome assembly	3	5.88235	0.07287	85236, 8359, 3014	50	151	16650	6.61589	1	0.516273	0.462835
GOTERM_BP_FAT	GO:0006325~chromatin organization	6	11.7647	0.0741827	85236, 8359, 3014, 60, 6294, 3183	50	768	16650	2.60156	1	0.522407	0.468334
GOTERM_BP_FAT	GO:0032268~regulation of cellular protein metabolic process	12	23.5294	0.0755709	10657, 3181, 1994, 2335, 9775, 10492, 26986, 1230, 3609, 8570, 4627, 10236	50	2346	16650	1.70332	1	0.528996	0.474241
GOTERM_BP_FAT	GO:0030168~platelet activation	3	5.88235	0.0813762	71, 60, 4627	50	161	16650	6.20497	1	0.566242	0.507632
GOTERM_BP_FAT	GO:0006338~chromatin remodeling	3	5.88235	0.0857404	8359, 60, 3183	50	166	16650	6.01807	1	0.591104	0.52992
GOTERM_BP_FAT	GO:0051248~negative regulation of protein metabolic process	7	13.7255	0.0859603	3181, 1994, 9775, 10492, 3609, 8570, 10236	50	1049	16650	2.22212	1	0.591104	0.52992
GOTERM_BP_FAT	GO:0031497~chromatin assembly	3	5.88235	0.0866217	85236, 8359, 3014	50	167	16650	5.98204	1	0.592168	0.530875
GOTERM_BP_FAT	GO:0042692~muscle cell differentiation	4	7.84314	0.0904024	3192, 71, 5725, 4627	50	362	16650	3.67956	1	0.614421	0.550824
GOTERM_BP_FAT	GO:0061061~muscle structure development	5	9.80392	0.0944207	3192, 71, 10521, 5725, 4627	50	589	16650	2.82683	1	0.634729	0.56903
GOTERM_BP_FAT	GO:0032845~negative regulation of homeostatic process	3	5.88235	0.0946762	3192, 3178, 3183	50	176	16650	5.67614	1	0.634729	0.56903
GOTERM_BP_FAT	GO:0051052~regulation of DNA metabolic process	4	7.84314	0.0950193	3192, 3014, 3178, 3183	50	370	16650	3.6	1	0.634729	0.56903
GOTERM_BP_FAT	GO:1903900~regulation of viral life cycle	3	5.88235	0.0955844	5034, 26986, 3609	50	177	16650	5.64407	1	0.634876	0.569161
GOTERM_BP_FAT	GO:0034728~nucleosome organization	3	5.88235	0.096495	85236, 8359, 3014	50	178	16650	5.61236	1	0.637303	0.571338
GOTERM_BP_FAT	GO:0043933~macromolecular complex subunit organization	12	23.5294	0.0988131	8683, 2335, 85236, 8359, 3014, 6634, 27316, 10772, 60, 6426, 6294, 3183	50	2461	16650	1.62373	1	0.648947	0.581776

## Sheet: RPMI8226_Molecilar_Function
Category	Term	Count	%	PValue	Genes	List Total	Pop Hits	Pop Total	Fold Enrichment	Bonferroni	Benjamini	FDR
GOTERM_MF_FAT	GO:0044822~poly(A) RNA binding	44	86.2745	4.38e-41	3181, 9782, 22913, 4670, 6432, 8359, 6434, 10492, 1660, 3188, 3187, 3185, 8570, 6294, 3183, 10657, 221092, 498, 1994, 102724594, 10772, 6426, 1915, 6428, 4627, 10236, 3192, 220988, 3191, 3190, 8683, 5034, 9775, 6202, 3178, 26986, 27316, 11338, 29896, 6634, 3609, 3608, 10521, 5725	51	1196	15478	11.1652	1.04e-38	1.04e-38	9.73e-39
GOTERM_MF_FAT	GO:0003723~RNA binding	45	88.2353	9.57e-37	3181, 9782, 22913, 4670, 6432, 8359, 6434, 10492, 1660, 3188, 3187, 3185, 8570, 6294, 3183, 10657, 221092, 498, 1994, 102724594, 10772, 6426, 1915, 6428, 4627, 10236, 3192, 220988, 3191, 3190, 8683, 5034, 9775, 6202, 3178, 26986, 27316, 11338, 29896, 6634, 3609, 3608, 10521, 6638, 5725	51	1656	15478	8.24702	2.27e-34	1.13e-34	1.06e-34
GOTERM_MF_FAT	GO:0003676~nucleic acid binding	48	94.1176	4.79e-24	3181, 9782, 22913, 4670, 6432, 8359, 6434, 10492, 1660, 3188, 3187, 3185, 8570, 6294, 3183, 10657, 221092, 498, 1994, 85236, 102724594, 3014, 10772, 6426, 1915, 6428, 4627, 10236, 3192, 220988, 3191, 3190, 8683, 5034, 9775, 6202, 3178, 26986, 27316, 11338, 29896, 6634, 60, 3609, 3608, 10521, 6638, 5725	51	4097	15478	3.55566	1.13e-21	3.78e-22	3.54e-22
GOTERM_MF_FAT	GO:0000166~nucleotide binding	37	72.549	4.52e-19	3181, 9782, 22913, 4670, 6432, 6434, 10492, 1660, 3188, 3187, 3185, 6294, 3183, 498, 1994, 102724594, 71, 10772, 6426, 1915, 6428, 4627, 10236, 3192, 220988, 3191, 8683, 9775, 3178, 26986, 27316, 11338, 29896, 60, 3608, 10521, 5725	51	2389	15478	4.70035	1.07e-16	2.17e-17	2.04e-17
GOTERM_MF_FAT	GO:1901265~nucleoside phosphate binding	37	72.549	4.58e-19	3181, 9782, 22913, 4670, 6432, 6434, 10492, 1660, 3188, 3187, 3185, 6294, 3183, 498, 1994, 102724594, 71, 10772, 6426, 1915, 6428, 4627, 10236, 3192, 220988, 3191, 8683, 9775, 3178, 26986, 27316, 11338, 29896, 60, 3608, 10521, 5725	51	2390	15478	4.69838	1.09e-16	2.17e-17	2.04e-17
GOTERM_MF_FAT	GO:0036094~small molecule binding	37	72.549	5.32e-18	3181, 9782, 22913, 4670, 6432, 6434, 10492, 1660, 3188, 3187, 3185, 6294, 3183, 498, 1994, 102724594, 71, 10772, 6426, 1915, 6428, 4627, 10236, 3192, 220988, 3191, 8683, 9775, 3178, 26986, 27316, 11338, 29896, 60, 3608, 10521, 5725	51	2571	15478	4.36761	1.26e-15	1.95e-16	1.83e-16
GOTERM_MF_FAT	GO:1901363~heterocyclic compound binding	49	96.0784	5.77e-18	9782, 22913, 6432, 6434, 10492, 1660, 8570, 10657, 221092, 102724594, 10772, 6426, 6428, 220988, 5034, 6202, 3178, 6634, 60, 3609, 3608, 6638, 3181, 4670, 8359, 3188, 3187, 3185, 6294, 3183, 498, 1994, 85236, 3014, 71, 1915, 4627, 10236, 3192, 3191, 3190, 8683, 9775, 27316, 26986, 11338, 29896, 10521, 5725	51	5971	15478	2.49054	1.37e-15	1.95e-16	1.83e-16
GOTERM_MF_FAT	GO:0003727~single-stranded RNA binding	13	25.4902	6.91e-18	3192, 6434, 9775, 10492, 3178, 26986, 27316, 3187, 3185, 3183, 10657, 11338, 5725	51	75	15478	52.605	1.64e-15	2.05e-16	1.92e-16
GOTERM_MF_FAT	GO:0097159~organic cyclic compound binding	49	96.0784	1.08e-17	9782, 22913, 6432, 6434, 10492, 1660, 8570, 10657, 221092, 102724594, 10772, 6426, 6428, 220988, 5034, 6202, 3178, 6634, 60, 3609, 3608, 6638, 3181, 4670, 8359, 3188, 3187, 3185, 6294, 3183, 498, 1994, 85236, 3014, 71, 1915, 4627, 10236, 3192, 3191, 3190, 8683, 9775, 27316, 26986, 11338, 29896, 10521, 5725	51	6052	15478	2.45721	2.57e-15	2.86e-16	2.68e-16
GOTERM_MF_FAT	GO:0003729~mRNA binding	12	23.5294	8.12e-12	3181, 220988, 1994, 6434, 9775, 27316, 26986, 6426, 8570, 6428, 3183, 10236	51	177	15478	20.5756	1.92e-09	1.92e-10	1.8e-10
GOTERM_MF_FAT	GO:0008187~poly-pyrimidine tract binding	6	11.7647	1.72e-09	10657, 11338, 26986, 3187, 5725, 3183	51	17	15478	107.114	4.08e-07	3.71e-08	3.47e-08
GOTERM_MF_FAT	GO:0070717~poly-purine tract binding	6	11.7647	4.28e-09	10657, 3192, 6434, 9775, 10492, 26986	51	20	15478	91.0471	1.01e-06	8.46e-08	7.92e-08
GOTERM_MF_FAT	GO:0036002~pre-mRNA binding	6	11.7647	3.21e-08	3181, 3191, 11338, 6434, 102724594, 5725	51	29	15478	62.7911	7.6e-06	5.85e-07	5.48e-07
GOTERM_MF_FAT	GO:0003730~mRNA 3'-UTR binding	6	11.7647	6.64e-07	3181, 1994, 26986, 8570, 3183, 10236	51	52	15478	35.0181	0.000157	1.12e-05	1.05e-05
GOTERM_MF_FAT	GO:0008143~poly(A) binding	4	7.84314	8.87e-06	10657, 9775, 10492, 26986	51	13	15478	93.3816	0.00209946	0.00014	0.000131
GOTERM_MF_FAT	GO:0008266~poly(U) RNA binding	4	7.84314	1.4e-05	10657, 26986, 3187, 3183	51	15	15478	80.9307	0.00332284	0.000208	0.000195
GOTERM_MF_FAT	GO:0070034~telomerase RNA binding	3	5.88235	0.00119228	3192, 6634, 3183	51	16	15478	56.9044	0.246283	0.0166218	0.0155698
GOTERM_MF_FAT	GO:0003677~DNA binding	17	33.3333	0.0052853	3181, 3192, 3191, 3190, 8359, 3178, 1660, 27316, 8570, 3183, 6294, 10657, 85236, 3014, 60, 3609, 3608	51	2562	15478	2.01379	0.715192	0.0695898	0.0651854
GOTERM_MF_FAT	GO:0044877~macromolecular complex binding	11	21.5686	0.00802901	10657, 3192, 5034, 2335, 9775, 6634, 27316, 60, 6294, 3183, 4627	51	1306	15478	2.5562	0.852002	0.100151	0.0938127
GOTERM_MF_FAT	GO:0019904~protein domain specific binding	7	13.7255	0.0137258	10657, 11338, 4670, 8359, 10772, 6426, 4627	51	614	15478	3.45999	0.962204	0.162651	0.152357
GOTERM_MF_FAT	GO:0003725~double-stranded RNA binding	3	5.88235	0.0186884	1994, 3609, 3608	51	65	15478	14.0072	0.988565	0.189592	0.177593
GOTERM_MF_FAT	GO:0050733~RS domain binding	2	3.92157	0.0192296	10772, 6426	51	6	15478	101.163	0.989966	0.189592	0.177593
GOTERM_MF_FAT	GO:0004004~ATP-dependent RNA helicase activity	3	5.88235	0.0192331	9775, 1660, 10521	51	66	15478	13.795	0.989975	0.189592	0.177593
GOTERM_MF_FAT	GO:0008186~RNA-dependent ATPase activity	3	5.88235	0.0197844	9775, 1660, 10521	51	67	15478	13.5891	0.991226	0.189592	0.177593
GOTERM_MF_FAT	GO:0003724~RNA helicase activity	3	5.88235	0.0203424	9775, 1660, 10521	51	68	15478	13.3893	0.992333	0.189592	0.177593
GOTERM_MF_FAT	GO:0042623~ATPase activity, coupled	5	9.80392	0.0208138	498, 9775, 1660, 10521, 4627	51	326	15478	4.65476	0.99316	0.189592	0.177593
GOTERM_MF_FAT	GO:0030628~pre-mRNA 3'-splice site binding	2	3.92157	0.0223991	11338, 102724594	51	7	15478	86.7115	0.995341	0.189592	0.177593
GOTERM_MF_FAT	GO:1990247~N6-methyladenosine-containing RNA binding	2	3.92157	0.0223991	3181, 3183	51	7	15478	86.7115	0.995341	0.189592	0.177593
GOTERM_MF_FAT	GO:0097157~pre-mRNA intronic binding	2	3.92157	0.0255585	3181, 3191	51	8	15478	75.8725	0.997837	0.208875	0.195655
GOTERM_MF_FAT	GO:0043047~single-stranded telomeric DNA binding	2	3.92157	0.0318475	3181, 3178	51	10	15478	60.698	0.999534	0.251595	0.235671
GOTERM_MF_FAT	GO:0035925~mRNA 3'-UTR AU-rich region binding	2	3.92157	0.034977	1994, 8570	51	11	15478	55.18	0.999784	0.267405	0.25048
GOTERM_MF_FAT	GO:0098847~sequence-specific single stranded DNA binding	2	3.92157	0.0380966	3181, 3178	51	12	15478	50.5817	0.9999	0.276256	0.258772
GOTERM_MF_FAT	GO:0035326~enhancer binding	3	5.88235	0.0384661	3192, 60, 3183	51	96	15478	9.48407	0.999908	0.276256	0.258772
GOTERM_MF_FAT	GO:0003697~single-stranded DNA binding	3	5.88235	0.0429264	3181, 3190, 3178	51	102	15478	8.92618	0.99997	0.297738	0.278894
GOTERM_MF_FAT	GO:0070035~purine NTP-dependent helicase activity	3	5.88235	0.045226	9775, 1660, 10521	51	105	15478	8.67115	0.999983	0.297738	0.278894
GOTERM_MF_FAT	GO:0008026~ATP-dependent helicase activity	3	5.88235	0.045226	9775, 1660, 10521	51	105	15478	8.67115	0.999983	0.297738	0.278894
GOTERM_MF_FAT	GO:0043021~ribonucleoprotein complex binding	3	5.88235	0.0507646	3192, 9775, 6634	51	112	15478	8.1292	0.999996	0.323265	0.302805
GOTERM_MF_FAT	GO:0016887~ATPase activity	5	9.80392	0.0528723	498, 9775, 1660, 10521, 4627	51	439	15478	3.45661	0.999997	0.323265	0.302805
GOTERM_MF_FAT	GO:0044212~transcription regulatory region DNA binding	7	13.7255	0.0556525	3192, 3191, 3190, 27316, 60, 6294, 3183	51	853	15478	2.49054	0.999999	0.323265	0.302805
GOTERM_MF_FAT	GO:0000975~regulatory region DNA binding	7	13.7255	0.0564301	3192, 3191, 3190, 27316, 60, 6294, 3183	51	856	15478	2.48181	0.999999	0.323265	0.302805
GOTERM_MF_FAT	GO:0001067~regulatory region nucleic acid binding	7	13.7255	0.0566908	3192, 3191, 3190, 27316, 60, 6294, 3183	51	857	15478	2.47892	0.999999	0.323265	0.302805
GOTERM_MF_FAT	GO:0019899~enzyme binding	11	21.5686	0.0572875	11338, 5034, 1994, 2335, 3014, 6634, 71, 60, 6426, 1915, 6428	51	1789	15478	1.86607	0.999999	0.323265	0.302805
GOTERM_MF_FAT	GO:0017091~AU-rich element binding	2	3.92157	0.0747698	1994, 8570	51	24	15478	25.2908	1	0.412103	0.386021
GOTERM_MF_FAT	GO:0042162~telomeric DNA binding	2	3.92157	0.092589	3181, 3178	51	30	15478	20.2327	1	0.491153	0.460067
GOTERM_MF_FAT	GO:0004386~helicase activity	3	5.88235	0.0933402	9775, 1660, 10521	51	159	15478	5.72623	1	0.491153	0.460067
GOTERM_MF_FAT	GO:0001047~core promoter binding	3	5.88235	0.0953292	3192, 27316, 6294	51	161	15478	5.6551	1	0.491153	0.460067
GOTERM_MF_FAT	GO:0032403~protein complex binding	6	11.7647	0.0999542	10657, 5034, 2335, 60, 3183, 4627	51	766	15478	2.37721	1	0.504025	0.472124

## Sheet: RPMI8226_Pathway_Analysis
Category	Term	Count	%	PValue	Genes	List Total	Pop Hits	Pop Total	Fold Enrichment	Bonferroni	Benjamini	FDR
KEGG_PATHWAY	hsa03040:Spliceosome	18	35.2941	5.4e-22	3192, 220988, 3190, 8683, 4670, 6432, 6434, 9775, 3178, 27316, 3183, 11338, 29896, 102724594, 6634, 10772, 6426, 6428	32	133	6879	29.0935	2.54e-20	2.54e-20	2.54e-20		Spliceosome	21.2676
KEGG_PATHWAY	hsa05168:Herpes simplex infection	5	9.80392	0.00869693	3190, 8683, 6432, 6426, 6428	32	183	6879	5.87346	0.33671	0.204378	0.204378		Herpes simplex infection	2.06063
KEGG_PATHWAY	hsa05322:Systemic lupus erythematosus	4	7.84314	0.0218255	85236, 8359, 3014, 6634	32	134	6879	6.41698	0.645539	0.341932	0.341932		Systemic lupus erythematosus	1.66104
KEGG_PATHWAY	hsa05131:Shigellosis	3	5.88235	0.0333244	102724594, 71, 60	32	64	6879	10.0767	0.796672	0.391561	0.391561		Shigellosis	1.47724
KEGG_PATHWAY	hsa05100:Bacterial invasion of epithelial cells	3	5.88235	0.047754	2335, 71, 60	32	78	6879	8.26803	0.899721	0.448887	0.448887		Bacterial invasion of epithelial cells	1.32099
KEGG_PATHWAY	hsa04530:Tight junction	3	5.88235	0.0580317	71, 60, 4627	32	87	6879	7.41272	0.939785	0.454581	0.454581		Tight junction	1.23633
